# Supplementary material for: Liver Transcriptome Response to Heat Stress in Beijing You Chickens and Guang Ming Broilers
Source: Genes (Basel). 2022 Feb 25;13(3):416. doi: 10.3390/genes13030416 (PMC8953548; doi:10.3390/genes13030416)
Supplement: Supplementary file 1 [file genes-13-00416-s001.zip]

Archive with 7 entries (7 files):
- Supplement Figure S1.tiff
- Supplement Figure S2.tiff
- Supplement Table S1.xlsx
- Supplement Table S2.xlsx
- Supplement Table S3.xlsx
- Supplement Table S4.xlsx
- Supplement Table S5.xlsx
