# Supplementary material for: Liver Transcriptome Response to Heat Stress in Beijing You Chickens and Guang Ming Broilers
Source: Genes (Basel). 2022 Feb 25;13(3):416. doi: 10.3390/genes13030416 (PMC8953548; doi:10.3390/genes13030416)
Supplement: Supplementary file 1 [file genes-13-00416-s001.zip › Supplement Table S1.xlsx]

## Sheet: Table S1
Supplement Table S1: RNA sequencing Summary
#Sample	BYL32	BYL33	BYL34	BYL35	BYL36	BYL37	BYL38	BYL41	BYL42	BYL43	BYL44	BYL45	BYL46	BYL47	BYL48	GML31	GML32	GML33	GML34	GML35	GML37	GML41	GML42	GML43	GML44	GML45	GML46	GML47	GML48
Raw Reads Number	48741874	51070390	48349778	49421654	49180486	49968806	51990218	52203744	48867242	47528624	52620816	49378886	50781818	47412008	48630102	44312708	42278202	43661036	48852858	47733638	47920246	47113054	46653956	49197900	48893622	51868480	51101614	48786122	52498552
Raw Bases Number	7311281100	7660558500	7252466700	7413248100	7377072900	7495320900	7798532700	7830561600	7330086300	7129293600	7893122400	7406832900	7617272700	7111801200	7294515300	6646906200	6341730300	6549155400	7327928700	7160045700	7188036900	7066958100	6998093400	7379685000	7334043300	7780272000	7665242100	7317918300	7874782800
Clean Reads Number	44828730	47827506	44933932	46480260	45364558	45581170	46904326	47998066	45232926	44114430	47986180	45647038	46564788	44831252	44238694	42412150	40666142	40972606	44615258	45073604	45369406	44334556	44277448	44980196	46569332	47866758	47674260	45043002	47751134
Clean Reads Rate(%)	91.97	93.65	92.94	94.05	92.24	91.22	90.22	91.94	92.56	92.82	91.19	92.44	91.7	94.56	90.97	95.71	96.19	93.84	91.33	94.43	94.68	94.1	94.91	91.43	95.25	92.28	93.29	92.33	90.96
Clean Bases Number	6724309500	7174125900	6740089800	6972039000	6804683700	6837175500	7035648900	7199709900	6784938900	6617164500	7197927000	6847055700	6984718200	6724687800	6635804100	6361822500	6099921300	6145890900	6692288700	6761040600	6805410900	6650183400	6641617200	6747029400	6985399800	7180013700	7151139000	6756450300	7162670100
Low-quality Reads Number	210830	251214	243898	228028	202982	224204	235266	214660	230020	220542	209334	230664	214694	217058	199244	189608	166544	193982	198282	194236	247802	179512	198410	205968	205528	216452	279300	251242	280002
Low-quality Reads Rate(%)	0.43	0.49	0.5	0.46	0.41	0.45	0.45	0.41	0.47	0.46	0.4	0.47	0.42	0.46	0.41	0.43	0.39	0.44	0.41	0.41	0.52	0.38	0.42	0.42	0.42	0.42	0.55	0.52	0.53
Ns Reads Number	134334	137934	153336	146698	130740	196228	153942	136936	135566	137066	144414	123142	161824	139562	126784	113684	97570	132316	117666	133756	164512	90302	117742	122146	114248	128094	188266	158572	194244
Ns Reads Rate(%)	0.28	0.27	0.32	0.3	0.27	0.39	0.3	0.26	0.28	0.29	0.27	0.25	0.32	0.29	0.26	0.26	0.23	0.3	0.24	0.28	0.34	0.19	0.25	0.25	0.23	0.25	0.37	0.33	0.37
Adapter Polluted Reads Number	3567980	2853736	3018612	2566668	3482206	3967204	4696684	3854082	3268730	3056586	4280888	3378042	3840512	2224136	4065380	1597266	1347946	2362132	3921652	2332042	2138526	2508684	2060356	3889590	2004514	3657176	2959788	3333306	4273172
Adapter Polluted Reads Rate(%)	7.32	5.59	6.24	5.19	7.08	7.94	9.03	7.38	6.69	6.43	8.13	6.84	7.56	4.69	8.36	3.6	3.19	5.41	8.03	4.89	4.46	5.33	4.42	7.91	4.1	7.05	5.79	6.83	8.14
Raw Q30 Bases Rate(%)	94.55	94.31	94.37	94.64	94.78	94.53	94.35	94.8	94.43	94.57	94.57	94.32	94.49	94.54	94.34	94.22	94.6	94.72	94.55	94.57	94.44	94.98	94.72	94.48	94.38	94.62	94.35	94.47	94.26
Clean Q30 Bases Rate(%)	94.9	94.66	94.76	94.98	95.14	95.02	94.79	95.16	94.78	94.95	94.99	94.67	94.92	94.9	94.73	94.52	94.87	95.07	94.95	94.89	94.81	95.24	95.02	94.81	94.66	94.98	94.78	94.85	94.72
