# Supplementary material for: Liver Transcriptome Response to Heat Stress in Beijing You Chickens and Guang Ming Broilers
Source: Genes (Basel). 2022 Feb 25;13(3):416. doi: 10.3390/genes13030416 (PMC8953548; doi:10.3390/genes13030416)
Supplement: Supplementary file 1 [file genes-13-00416-s001.zip › Supplement Table S2.xlsx]

## Sheet: Table S2
Supplement Table S2: Differential Gene Expression data for each library- Beijing You chicken
	ENSEMBL_ID	BYL32_count	BYL33_count	BYL34_count	BYL35_count	BYL36_count	BYL37_count	BYL38_count	BYL41_count	BYL42_count	BYL43_count	BYL44_count	BYL45_count	BYL46_count	BYL47_count	BYL48_count
1	ENSGALG00000000619	646	479	325	2142	1946	2816	227	1026	543	607	368	794	140	695	238
2	ENSGALG00000000949	133	81	208	115	173	112	127	449	253	201	302	417	250	291	235
3	ENSGALG00000001094	10	3	11	9	11	18	24	8	5	5	1	4	11	7	4
4	ENSGALG00000001252	1589	1337	3405	1376	1630	1422	1703	4760	4417	3768	4466	3121	3232	3554	3073
5	ENSGALG00000001347	4	8	5	2	7	3	7	1	3	5	2	2	0	2	2
6	ENSGALG00000001662	3	5	41	12	1	11	26	19	36	31	25	48	72	8	7
7	ENSGALG00000001723	52	7	7	33	65	17	19	9	10	13	6	39	11	8	15
8	ENSGALG00000001749	5635	6717	1825	4181	3702	10387	1918	2185	949	1121	608	1968	773	2069	2601
9	ENSGALG00000001963	1	6	7	1	10	2	5	17	11	13	5	6	6	10	7
10	ENSGALG00000002028	33	20	19	14	41	13	29	75	53	37	46	45	43	57	51
11	ENSGALG00000002108	1	0	0	3	0	1	0	7	2	3	2	2	4	3	2
12	ENSGALG00000002116	70	39	131	41	68	54	81	139	272	172	228	92	107	139	131
13	ENSGALG00000002519	142	246	392	121	198	164	292	307	721	798	582	505	625	564	512
14	ENSGALG00000002893	65	24	37	36	16	49	44	129	139	124	223	98	12	15	30
15	ENSGALG00000002899	2495	1935	1310	2917	2270	5015	2092	884	618	1769	1032	1359	389	1496	1365
16	ENSGALG00000003014	10	6	4	14	3	20	2	1	2	2	5	2	3	3	7
17	ENSGALG00000003114	4	8	13	14	3	23	6	1	0	6	0	10	2	0	0
18	ENSGALG00000003345	456	192	413	674	398	509	498	140	85	459	134	101	95	429	244
19	ENSGALG00000003553	27	21	51	84	36	62	35	271	189	235	903	74	177	82	57
20	ENSGALG00000003677	15	17	10	14	10	24	11	2	6	1	11	10	8	4	6
21	ENSGALG00000004057	1789	1213	5097	1492	1009	2135	4589	12989	16322	12262	19853	9110	5155	5082	5662
22	ENSGALG00000004173	4	1	4	3	2	3	3	0	1	1	0	0	1	0	1
23	ENSGALG00000004365	80	286	47	177	223	147	81	75	30	73	61	40	36	42	58
24	ENSGALG00000004545	83	61	38	33	28	18	7	5	23	21	4	11	27	22	24
25	ENSGALG00000004804	291	126	165	28	54	47	199	26	20	30	16	13	63	125	41
26	ENSGALG00000004860	6700	4714	2286	4333	4180	5637	4948	1617	954	1348	1085	1220	2224	2829	2826
27	ENSGALG00000004936	11	2	27	6	5	6	2	1	3	6	2	10	1	2	2
28	ENSGALG00000005017	17	20	13	10	12	23	32	8	8	13	2	6	2	19	2
29	ENSGALG00000005043	1	10	60	8	12	9	8	21	81	59	389	68	90	14	17
30	ENSGALG00000005095	993	1475	2474	1013	794	1200	2672	3194	5288	4796	5578	5757	3893	4088	3856
31	ENSGALG00000005360	632	3229	810	1162	2902	1261	245	248	69	1020	333	10	343	415	442
32	ENSGALG00000005452	580	954	513	916	771	926	493	397	291	466	197	415	143	362	129
33	ENSGALG00000005553	136	81	228	171	137	156	224	918	548	208	626	397	396	420	189
34	ENSGALG00000005696	756	365	1914	552	653	629	789	3341	2607	2688	2633	1655	1244	1175	1811
35	ENSGALG00000005721	8	11	9	11	16	6	6	6	2	1	4	0	10	4	1
36	ENSGALG00000005934	12	11	6	18	5	10	8	28	11	29	26	14	23	20	11
37	ENSGALG00000006016	32	23	22	10	20	11	35	29	34	45	42	71	23	53	42
38	ENSGALG00000006018	337	378	563	404	308	283	316	982	749	715	1058	402	888	770	441
39	ENSGALG00000006025	15	24	10	25	8	11	10	5	2	8	13	1	1	6	14
40	ENSGALG00000006241	143	47	6	40	45	68	35	17	9	26	16	18	25	12	27
41	ENSGALG00000006323	5551	1299	2548	531	931	454	3693	411	415	425	284	223	1105	1945	478
42	ENSGALG00000006412	1	0	2	2	0	3	0	7	5	3	5	1	11	2	1
43	ENSGALG00000006431	2461	2610	3683	3099	2956	2687	4190	7017	7362	5720	11736	4746	5185	3620	5702
44	ENSGALG00000006490	102	40	36	96	57	103	62	40	17	33	14	25	26	31	23
45	ENSGALG00000006494	324	165	131	194	267	598	193	116	111	113	117	115	129	151	160
46	ENSGALG00000006534	28	49	63	35	34	27	36	106	146	127	160	75	112	77	123
47	ENSGALG00000006670	1682	2831	858	3568	3149	1338	1024	1154	197	324	147	379	78	587	457
48	ENSGALG00000006707	107	62	70	159	66	187	71	46	31	70	42	29	26	81	46
49	ENSGALG00000006809	55	105	61	121	70	43	117	24	27	36	44	43	32	40	19
50	ENSGALG00000006834	5	4	2	15	7	12	8	5	2	4	1	1	0	4	4
51	ENSGALG00000007077	988	1100	2524	1059	811	750	2111	5882	7771	5524	8973	6115	5056	3861	4201
52	ENSGALG00000007080	2696	1828	1169	2379	2263	2070	1792	998	930	1009	703	876	587	1246	941
53	ENSGALG00000007152	20	82	101	63	38	96	43	23	17	9	32	50	48	8	4
54	ENSGALG00000007177	1197	1461	1829	1723	1154	925	1469	2940	2876	2715	3134	2607	4251	1657	2064
55	ENSGALG00000007300	187	794	149	554	424	304	224	171	98	188	185	140	198	180	189
56	ENSGALG00000007333	11	15	17	18	19	9	26	8	11	5	6	5	3	11	7
57	ENSGALG00000007483	135	152	147	84	195	126	133	228	426	357	257	252	236	265	189
58	ENSGALG00000007495	6	19	3	6	7	7	3	0	0	0	4	3	2	3	8
59	ENSGALG00000007636	1563	501	9019	992	1316	3143	4201	11603	36782	9213	32249	32304	14492	3254	9193
60	ENSGALG00000007669	285	203	169	662	408	642	2594	144	171	232	116	375	478	227	93
61	ENSGALG00000007786	10	23	12	15	10	32	27	8	10	5	16	1	1	6	15
62	ENSGALG00000007831	4	4	9	9	6	0	6	24	13	3	24	6	24	21	14
63	ENSGALG00000007955	247	459	995	448	311	381	678	1575	2092	1486	2766	1140	2472	682	1017
64	ENSGALG00000007993	0	0	0	0	1	0	0	2	0	0	3	1	3	0	4
65	ENSGALG00000008233	879	817	658	687	1100	812	636	305	296	366	189	517	149	466	446
66	ENSGALG00000008462	27	37	77	25	27	23	24	140	140	91	203	152	74	88	82
67	ENSGALG00000008603	326	388	366	333	378	232	322	604	714	625	913	644	537	603	527
68	ENSGALG00000008635	39	24	67	13	13	25	26	28	110	32	111	82	80	27	58
69	ENSGALG00000008701	9196	8133	11755	16861	5777	12610	10612	34256	31621	16647	38492	22298	25511	15620	12705
70	ENSGALG00000009004	0	2	0	0	0	1	2	1	0	3	5	3	4	2	3
71	ENSGALG00000009179	4973	4171	9109	4944	3632	3429	6247	5910	15199	12282	9629	12105	6371	9481	8176
72	ENSGALG00000009596	0	1	0	1	0	3	1	3	8	7	2	0	1	3	3
73	ENSGALG00000009700	443	511	2691	776	446	748	2724	3673	8166	6551	8500	5283	12592	5609	4682
74	ENSGALG00000009875	12	9	1	13	7	6	13	1	4	5	1	8	4	2	5
75	ENSGALG00000010122	106	91	163	134	40	52	150	144	208	110	245	126	414	201	107
76	ENSGALG00000010125	7	6	5	6	5	6	11	4	38	11	9	20	15	5	9
77	ENSGALG00000010204	14	17	10	12	10	20	10	1	14	4	8	3	4	2	5
78	ENSGALG00000010469	1301	927	4035	1701	1715	1140	2048	6060	8115	7397	9081	4253	4048	2745	4115
79	ENSGALG00000010628	4742	5276	6476	4937	6287	4819	6929	12262	12307	12190	22265	10699	9839	9122	11827
80	ENSGALG00000010688	0	0	0	0	0	0	0	2	0	1	0	3	3	0	2
81	ENSGALG00000010935	0	2	2	0	1	2	3	4	2	4	5	7	2	6	6
82	ENSGALG00000010953	945	1785	712	1499	2011	1151	898	732	527	515	667	362	655	620	547
83	ENSGALG00000010971	6	59	17	21	12	10	18	16	5	6	7	12	3	8	5
84	ENSGALG00000010978	8565	6337	3011	4059	8314	10741	3321	3179	1489	3228	2085	4235	941	3435	5099
85	ENSGALG00000011220	1511	1735	2564	1605	1291	1357	2174	4455	4356	2975	4795	3147	2626	2771	2375
86	ENSGALG00000011376	1103	601	233	806	589	1273	578	194	185	145	169	185	80	298	206
87	ENSGALG00000011524	26	78	53	47	104	24	44	31	37	45	27	15	8	17	18
88	ENSGALG00000011616	2	4	6	2	7	5	11	8	18	11	11	4	14	4	15
89	ENSGALG00000011742	3	2	2	0	1	1	2	0	1	0	0	0	0	0	0
90	ENSGALG00000012044	31	82	18	26	5	13	40	8	14	13	5	14	10	22	14
91	ENSGALG00000012111	197	298	451	162	143	163	310	431	508	371	534	520	383	627	464
92	ENSGALG00000012228	1	9	2	11	0	0	5	1	1	0	0	1	0	0	1
93	ENSGALG00000012254	60	51	4	18	94	36	19	19	2	9	7	3	4	12	31
94	ENSGALG00000012419	3	3	0	0	1	1	3	0	0	0	0	0	0	0	0
95	ENSGALG00000013006	2	5	3	3	11	2	7	2	1	4	1	3	0	0	3
96	ENSGALG00000013168	0	0	0	0	0	0	0	3	4	0	3	1	1	0	0
97	ENSGALG00000013627	827	1764	1098	599	1101	595	1295	1324	2923	1562	2461	2293	1920	1554	1834
98	ENSGALG00000013725	242	382	211	303	130	170	439	180	112	113	100	126	142	96	95
99	ENSGALG00000013971	1511	1057	811	2437	2017	2223	1752	539	543	763	638	861	826	1028	730
100	ENSGALG00000014466	2	5	3	7	7	2	2	1	0	2	2	2	0	2	2
101	ENSGALG00000014682	239	225	235	151	126	149	299	502	232	261	713	237	329	297	648
102	ENSGALG00000014862	6890	7288	22358	14352	7464	11517	11439	38827	26202	20709	37953	30392	47337	25943	25083
103	ENSGALG00000014908	314	236	582	166	203	319	1516	390	1183	1555	1429	1549	1075	1461	782
104	ENSGALG00000015055	100	429	59	137	208	115	144	61	46	97	88	41	91	35	103
105	ENSGALG00000015057	90	891	72	226	437	124	88	97	62	75	110	69	73	67	129
106	ENSGALG00000015134	4	26	5	4	13	107	0	7	1740	7	1251	175	0	9	10
107	ENSGALG00000015152	55	31	60	70	37	37	57	88	86	106	114	55	182	131	106
108	ENSGALG00000015324	0	0	2	0	0	0	1	0	3	2	5	4	1	4	0
109	ENSGALG00000015605	54	53	42	52	59	30	52	54	129	79	128	107	126	62	65
110	ENSGALG00000015728	38	15	22	30	63	7	31	73	44	102	97	68	18	28	54
111	ENSGALG00000015849	12947	6982	11179	19744	6701	16572	13790	5975	4252	6878	7206	4548	5713	7395	5098
112	ENSGALG00000015977	92	102	301	99	104	105	105	282	374	230	247	201	270	227	157
113	ENSGALG00000016024	20	42	28	17	27	22	23	43	69	41	90	46	43	40	35
114	ENSGALG00000016044	4	1	1	4	7	8	1	0	0	2	1	0	1	1	0
115	ENSGALG00000016102	27	18	24	30	10	22	44	43	49	35	84	116	34	20	37
116	ENSGALG00000016287	743	198	336	879	529	516	833	135	100	153	69	127	278	234	106
117	ENSGALG00000016361	23	43	55	22	51	31	33	66	92	52	61	86	159	73	80
118	ENSGALG00000016456	364	244	1022	796	279	347	339	845	2054	547	1438	834	2117	475	560
119	ENSGALG00000016462	2	8	7	5	5	7	3	6	11	6	8	11	8	18	16
120	ENSGALG00000016485	1662	889	3207	851	627	1221	5337	1399	5991	6831	4838	5168	3097	5119	3963
121	ENSGALG00000016511	128	247	35	98	218	180	97	32	29	43	43	60	17	82	110
122	ENSGALG00000016556	555	28	872	317	269	439	789	303	1735	816	401	3825	353	508	1109
123	ENSGALG00000016615	0	0	0	0	0	0	0	1	1	0	3	1	0	1	4
124	ENSGALG00000016668	99	49	38	27	13	18	85	12	18	9	10	7	16	52	12
125	ENSGALG00000016669	1537	518	852	137	280	136	1421	100	121	153	97	69	388	974	178
126	ENSGALG00000016899	13	13	37	14	30	22	27	17	63	113	158	19	27	43	89
127	ENSGALG00000016902	4	3	23	14	1	5	24	39	15	21	35	10	22	9	17
128	ENSGALG00000016908	5	13	7	1	1	4	1	0	2	0	4	0	2	2	1
129	ENSGALG00000017137	12	21	6	12	13	13	6	12	12	27	33	15	10	46	26
130	ENSGALG00000017169	1	0	1	1	4	3	0	7	13	4	6	4	7	9	2
131	ENSGALG00000017184	60	22	43	30	20	9	39	27	63	35	202	65	21	77	25
132	ENSGALG00000017341	6	20	4	6	0	3	11	2	1	0	1	0	5	6	0
133	ENSGALG00000019201	280	1269	190	600	349	427	448	220	135	157	338	197	236	210	326
134	ENSGALG00000019553	315	352	376	131	106	72	336	93	136	36	57	80	184	185	104
135	ENSGALG00000019690	55	67	186	46	58	48	65	190	150	68	174	38	831	68	81
136	ENSGALG00000019696	480	149	351	39	92	33	518	35	33	40	25	36	147	230	46
137	ENSGALG00000019843	72	23	54	8	15	4	75	16	11	7	13	8	24	33	2
138	ENSGALG00000019866	1	10	6	9	6	2	3	4	0	0	2	0	2	3	3
139	ENSGALG00000019987	3	108	1	3	1	279	158	12	7	1	14	5	1	28	3
140	ENSGALG00000021039	4872	3441	993	3916	4270	7790	2280	2419	297	304	419	891	403	803	761
141	ENSGALG00000021285	86	111	204	54	56	39	121	127	285	269	598	253	251	150	134
142	ENSGALG00000022815	1139	272	504	154	203	95	916	75	94	95	69	40	236	500	94
143	ENSGALG00000024031	10	11	6	4	2	5	4	2	4	2	2	4	1	5	0
144	ENSGALG00000024047	57	86	76	48	82	53	71	387	131	105	142	232	120	125	147
145	ENSGALG00000024272	800	533	618	177	130	123	373	101	77	75	77	68	235	477	180
146	ENSGALG00000025743	59	143	52	91	62	89	57	30	28	27	33	29	50	34	39
147	ENSGALG00000026005	7091	6257	7364	18793	5936	5531	7374	381	5382	4875	846	3226	2743	1781	1983
148	ENSGALG00000027096	181	196	346	203	175	174	300	306	591	418	614	469	341	313	433
149	ENSGALG00000027695	119	39	76	141	122	73	71	30	36	29	68	29	38	77	40
150	ENSGALG00000027791	188	92	124	131	141	140	176	267	198	105	450	393	286	316	357
151	ENSGALG00000027853	12	7	7	4	2	5	6	2	0	2	1	0	6	5	0
152	ENSGALG00000027982	0	0	0	0	0	0	0	0	0	0	1	0	6	2	5
153	ENSGALG00000028155	259	298	344	246	324	235	261	643	1077	808	953	878	565	403	484
154	ENSGALG00000028250	26	144	12	24	71	23	12	24	4	5	11	10	21	23	22
155	ENSGALG00000028327	5	3	5	5	10	5	5	5	2	1	0	1	2	6	1
156	ENSGALG00000028496	14	21	11	32	20	7	24	4	1	7	7	6	2	3	11
157	ENSGALG00000029401	2	1	1	0	6	1	6	0	13	12	1	23	8	2	2
158	ENSGALG00000029788	0	1	4	0	0	0	5	19	10	0	8	3	14	0	0
159	ENSGALG00000029857	894	1149	1228	131	766	163	921	162	136	177	131	1044	188	147	135
160	ENSGALG00000030032	29	1043	19	102	80	36	35	5	19	27	31	15	21	25	38
161	ENSGALG00000030034	8308	8698	16844	7978	8434	9490	13772	24294	32419	28858	39766	29133	19409	28488	22098
162	ENSGALG00000030303	1362	1639	654	1697	2056	1476	1455	630	480	734	470	634	414	1045	673
163	ENSGALG00000030542	284	500	296	228	319	263	342	724	735	640	655	653	489	546	645
164	ENSGALG00000030660	0	0	0	1	0	0	3	2	2	8	1	8	2	3	1
165	ENSGALG00000030996	2	0	1	0	0	0	0	3	5	2	19	0	3	2	0
166	ENSGALG00000031170	1	11	7	4	7	3	8	16	22	16	41	20	14	4	9
167	ENSGALG00000031520	5	3	1	16	4	6	6	1	4	0	2	0	2	0	1
168	ENSGALG00000031624	3	0	2	4	0	5	0	0	0	1	1	0	0	0	0
169	ENSGALG00000031874	1097	1098	2631	736	696	767	1156	2084	3431	2293	1793	3604	1541	2548	2044
170	ENSGALG00000032087	512	699	788	638	582	505	903	867	1858	1394	2258	1064	2493	1048	1587
171	ENSGALG00000032418	4	8	15	7	10	4	17	2	2	1	5	6	6	5	5
172	ENSGALG00000033641	99	135	162	179	258	109	235	546	342	247	348	215	1043	226	127
173	ENSGALG00000034107	16	26	37	22	23	17	23	45	79	69	61	61	36	49	27
174	ENSGALG00000034115	390	495	232	325	1113	685	365	146	175	148	156	148	181	174	159
175	ENSGALG00000034212	2	5	0	3	3	1	1	5	8	6	1	5	5	2	6
176	ENSGALG00000034289	160	163	386	204	131	103	243	442	554	338	673	329	652	263	309
177	ENSGALG00000034294	14	92	19	41	19	92	90	9	6	53	19	3	14	5	12
178	ENSGALG00000034344	73	137	63	72	128	110	101	33	29	35	36	52	39	61	80
179	ENSGALG00000034605	5	2	16	1	8	1	4	25	69	6	81	20	29	10	33
180	ENSGALG00000034621	7	10	7	7	7	1	12	0	9	3	4	1	3	4	1
181	ENSGALG00000034741	2895	3935	3633	2002	2366	3026	3717	5941	7427	5296	11137	5591	6442	5400	5577
182	ENSGALG00000034761	6	4	22	25	26	6	13	8	5	3	10	2	6	4	5
183	ENSGALG00000035115	19	20	16	13	12	14	13	40	26	52	27	17	25	26	20
184	ENSGALG00000035244	1	1	3	1	4	3	10	6	7	7	7	20	4	10	6
185	ENSGALG00000035675	185	78	44	88	199	191	33	59	21	68	33	28	17	54	54
186	ENSGALG00000035762	52	20	27	6	10	10	31	5	6	9	2	0	14	20	2
187	ENSGALG00000035818	1	1	3	0	3	1	2	1	5	2	0	13	23	2	0
188	ENSGALG00000036021	27	24	32	8	18	15	39	35	94	64	62	90	61	35	55
189	ENSGALG00000036920	163	401	501	244	244	204	311	659	1142	822	1236	712	956	550	801
190	ENSGALG00000036950	2	3	15	10	1	0	4	20	21	16	75	14	6	2	5
191	ENSGALG00000036971	8	12	3	1	1	4	16	3	1	0	1	1	3	1	7
192	ENSGALG00000037443	2087	2985	2957	2970	2262	2662	2385	5292	5312	4873	6251	4223	5157	3806	4706
193	ENSGALG00000038162	14	14	8	4	3	5	48	2	8	5	4	3	6	4	4
194	ENSGALG00000038440	127	172	364	130	106	84	345	745	1211	713	1291	590	1148	612	524
195	ENSGALG00000038550	81	9	14	58	17	23	24	111	95	18	14	78	53	73	71
196	ENSGALG00000038574	2	5	15	6	3	4	2	4	28	10	11	21	11	5	18
197	ENSGALG00000038817	1	1	3	1	0	0	0	1	4	3	1	6	3	1	4
198	ENSGALG00000039116	1	0	0	0	1	0	0	0	0	8	8	0	0	1	6
199	ENSGALG00000039411	3	5	3	10	1	6	5	13	30	7	9	1	5	6	17
200	ENSGALG00000039536	6020	5525	28043	9102	6715	6749	10634	17521	43985	31586	36910	33962	24110	25281	23474
201	ENSGALG00000039935	0	7	7	8	3	3	0	0	2	0	1	1	1	2	1
202	ENSGALG00000040070	8	10	10	9	3	5	1	4	2	4	1	2	2	4	0
203	ENSGALG00000040276	9	12	18	6	5	5	6	1	0	4	2	5	1	5	8
204	ENSGALG00000041280	21	9	15	3	0	7	2	1	1	4	1	10	0	2	0
205	ENSGALG00000041510	19	2	5	9	7	3	6	3	3	4	4	4	2	1	1
206	ENSGALG00000041522	0	4	3	1	1	3	5	1	0	0	0	0	2	0	0
207	ENSGALG00000041774	0	1	6	0	2	0	5	8	13	7	9	15	0	1	10
208	ENSGALG00000042168	167	63	21	84	259	291	49	36	10	22	31	15	10	42	12
209	ENSGALG00000042851	94	89	295	101	65	31	127	304	271	330	426	289	202	120	250
210	ENSGALG00000043493	294	332	1244	174	181	626	1848	1011	3547	4180	4420	2954	2645	1972	2440
211	ENSGALG00000043727	25	20	20	23	43	30	21	9	11	13	13	22	7	11	8
212	ENSGALG00000043860	27	3	23	9	7	8	35	2	8	7	3	2	16	14	2
213	ENSGALG00000044293	38	48	9	19	40	6	11	11	9	6	6	5	2	2	36
214	ENSGALG00000044387	4	5	2	3	3	2	2	9	7	9	3	11	4	15	2
215	ENSGALG00000044610	23	6	7	9	6	5	16	10	4	1	3	4	4	7	5
216	ENSGALG00000045602	14	40	22	18	10	18	17	13	8	11	4	6	4	9	9
217	ENSGALG00000045908	1	0	0	3	0	2	0	2	3	5	16	2	6	2	0
218	ENSGALG00000046681	9	0	0	0	15	0	8	0	2	1	1	0	0	0	0
219	ENSGALG00000046694	3	4	3	3	6	13	10	1	1	1	0	0	2	3	0
220	ENSGALG00000047285	1467	264	783	80	227	65	921	88	72	64	78	34	315	478	136
221	ENSGALG00000047554	0	1	0	0	1	0	0	1	4	1	2	4	3	0	0
222	ENSGALG00000047648	4	1	4	2	3	5	3	5	8	3	9	3	10	6	9
223	ENSGALG00000047706	2	4	2	4	5	2	1	10	9	4	4	6	3	6	8
224	ENSGALG00000047827	2528	2578	1457	1244	1448	1237	2703	4126	7976	5722	8296	5472	2627	3512	4830
225	ENSGALG00000048035	47	26	3	31	16	30	112	150	4	100	55	50	33	296	211
226	ENSGALG00000048315	38	68	45	13	83	12	9	13	16	35	15	11	7	11	14
227	ENSGALG00000048448	12	9	5	7	3	11	15	7	7	5	3	5	2	1	3
228	ENSGALG00000048539	295	245	135	275	251	434	182	75	42	73	32	143	14	236	88
229	ENSGALG00000048882	0	1	12	1	1	0	0	11	8	5	52	5	13	7	3
230	ENSGALG00000049067	3	0	0	5	3	1	0	6	0	3	10	4	4	8	9
231	ENSGALG00000049114	1	0	1	0	1	1	1	4	4	0	4	0	5	4	2
232	ENSGALG00000049288	9	0	4	24	4	6	0	66	32	20	22	3	23	7	17
233	ENSGALG00000049432	0	0	0	1	1	0	1	2	3	0	4	0	1	4	2
234	ENSGALG00000049511	7	2	5	5	11	4	5	4	2	2	1	1	0	0	7
235	ENSGALG00000049660	7	5	9	1	21	12	3	5	3	4	0	7	3	3	1
236	ENSGALG00000050153	1	2	8	5	2	5	12	12	12	12	14	8	3	9	5
237	ENSGALG00000050155	18	10	18	8	16	0	20	3	2	0	1	5	6	12	6
238	ENSGALG00000050173	379	1315	339	688	1231	697	438	269	248	260	248	336	357	596	408
239	ENSGALG00000050753	129	178	120	95	58	46	115	31	55	33	61	64	49	45	35
240	ENSGALG00000050857	47	5	29	5	3	20	17	2	8	13	1	13	8	4	13
241	ENSGALG00000050860	6	0	2	6	3	13	0	1	1	0	0	0	0	0	3
242	ENSGALG00000051027	1	0	0	0	0	0	2	1	1	2	0	1	2	2	7
243	ENSGALG00000051325	1	5	9	5	0	3	5	3	16	14	9	20	6	30	3
244	ENSGALG00000051602	2	4	2	5	5	4	4	2	0	0	0	0	3	3	0
245	ENSGALG00000051905	0	0	10	2	4	7	3	14	29	26	21	18	9	15	10
246	ENSGALG00000052429	3	0	0	0	1	1	0	5	1	6	3	1	1	1	4
247	ENSGALG00000052452	1317	871	891	765	463	3447	536	650	213	443	252	482	411	969	427
248	ENSGALG00000052464	8	10	21	8	20	27	5	9	4	4	10	6	4	10	1
249	ENSGALG00000052645	6	4	6	9	10	17	4	4	3	3	4	1	2	2	8
250	ENSGALG00000053002	10	10	10	9	13	6	10	1	1	14	3	84	29	47	30
251	ENSGALG00000053025	18	17	18	14	8	10	16	108	31	39	45	20	24	24	15
252	ENSGALG00000053220	4	4	1	7	0	0	5	0	2	0	1	0	0	0	0
253	ENSGALG00000053574	8	7	7	8	2	2	6	4	2	3	2	2	1	3	3
254	ENSGALG00000053585	29	23	34	30	35	20	16	60	65	32	34	73	79	64	38
255	ENSGALG00000053699	0	1	0	1	0	2	0	2	5	3	5	3	1	0	0
256	ENSGALG00000053848	116	625	1325	261	1126	371	213	158	227	180	198	178	202	508	186
257	ENSGALG00000054083	13	7	21	5	3	5	5	13	23	8	19	37	12	51	10
258	ENSGALG00000054180	2	7	4	0	1	0	1	3	5	4	7	5	6	5	3
259	ENSGALG00000054344	12	22	12	7	16	6	0	5	3	0	0	1	2	2	3
260	ENSGALG00000054690	1	0	2	3	3	0	0	2	13	8	3	8	5	7	5
261	ENSGALG00000054783	4718	5378	7139	2479	3939	2999	5875	3683	13365	9169	10183	12462	9690	7930	6021
262	ENSGALG00000055021	14	23	1	13	2	1	8	2	0	0	0	0	0	7	0
263	ENSGALT00000026856	12	28	11	25	4	8	17	4	13	4	3	8	8	8	3
264	ENSGALT00000028517	3	3	16	10	13	4	14	0	4	3	3	5	5	5	3
265	ENSGALT00000028954	2	0	1	0	0	1	0	4	2	3	7	1	1	0	5
266	ENSGALT00000029037	0	3	2	0	2	1	3	7	5	4	0	6	2	3	5
267	ENSGALT00000029047	1	7	14	6	7	10	6	21	15	8	8	20	11	15	15
268	ENSGALT00000035279	10	9	4	5	12	30	4	2	3	8	4	2	0	9	1
269	ENSGALT00000041417	1	0	0	0	0	1	0	2	1	7	0	0	3	5	2
270	ENSGALT00000041931	47	40	29	32	42	47	69	24	23	10	16	23	32	14	20
271	ENSGALT00000042072	0	2	4	4	1	0	0	8	14	4	10	3	3	6	3
272	ENSGALT00000042213	1	7	10	4	5	9	0	11	6	18	14	12	20	7	4
273	ENSGALT00000042251	0	0	0	0	0	0	0	0	0	6	1	7	0	1	0
274	ENSGALT00000042303	6	5	4	11	5	2	6	4	6	7	37	6	5	14	15
275	ENSGALT00000042367	8	3	18	5	11	1	24	30	67	45	108	52	44	57	30
276	ENSGALT00000042419	1	11	4	2	4	3	0	13	9	9	12	10	5	7	12
277	ENSGALT00000042679	0	1	0	0	1	0	1	4	3	1	4	11	2	0	0
278	ENSGALT00000043354	0	0	0	0	0	0	0	0	2	2	4	0	3	1	1
279	ENSGALT00000044661	0	1	0	3	0	0	0	2	2	7	2	3	2	0	1
280	ENSGALT00000046932	10	3	4	5	5	1	3	0	0	0	0	0	5	2	0
281	ENSGALT00000048157	3	7	1	2	0	3	0	1	2	0	0	0	0	0	0
282	ENSGALT00000052693	156	160	125	177	139	156	197	531	315	344	371	319	157	251	202
283	ENSGALT00000052717	1	3	4	6	3	4	1	4	8	3	8	10	6	7	5
284	ENSGALT00000053113	1	0	3	4	0	5	4	1	5	9	12	6	8	5	2
285	ENSGALT00000061653	0	3	1	0	0	0	0	5	10	0	13	2	9	1	2
286	ENSGALT00000067839	0	0	3	0	1	0	0	5	1	1	3	5	1	3	1
287	ENSGALT00000070815	4	5	4	5	3	3	6	7	15	4	4	6	20	6	6
288	ENSGALT00000072284	3	7	4	4	0	2	1	1	0	2	0	0	0	0	2
289	ENSGALT00000077850	38	13	7	8	27	33	18	7	3	11	15	1	10	4	5
290	ENSGALT00000078426	4	15	7	8	11	4	6	2	6	3	0	5	2	5	0
291	ENSGALT00000085006	2	6	4	0	6	18	2	16	28	8	25	23	12	4	2
292	ENSGALT00000086096	5	11	5	3	3	6	7	6	3	0	2	1	3	0	1
293	ENSGALT00000090395	9	53	17	28	12	28	27	45	27	44	65	77	33	51	60
294	ENSGALT00000090403	8	41	9	20	14	21	11	5	7	11	6	11	8	3	9
295	ENSGALT00000090662	0	0	0	1	0	0	0	1	0	2	3	4	0	3	1
296	ENSGALT00000090836	1	3	0	1	1	0	0	2	1	4	3	9	2	4	3
297	ENSGALT00000091066	1	3	0	2	2	3	3	0	0	1	0	0	0	0	0
298	ENSGALT00000091069	12	49	16	40	26	13	11	35	112	161	70	73	39	60	85
299	ENSGALT00000091748	0	4	4	6	2	2	4	0	0	0	3	2	0	1	0
300	ENSGALT00000091800	4	23	13	13	4	1	6	2	3	4	5	7	2	2	3
301	ENSGALT00000092083	4	2	3	1	2	3	5	15	8	3	8	6	4	6	1
302	ENSGALT00000092300	0	0	0	1	4	0	0	0	3	3	7	3	4	5	1
303	ENSGALT00000092396	6	8	5	17	12	2	6	4	2	3	2	7	3	3	4
304	ENSGALT00000092515	47	93	13	23	27	35	18	15	23	0	19	12	19	36	1
305	ENSGALT00000092534	0	1	0	1	0	2	1	2	22	10	0	15	14	5	1
306	ENSGALT00000092610	0	1	0	0	0	0	0	0	0	10	2	0	3	0	1
307	ENSGALT00000092756	30	12	4	12	2	5	4	1	1	4	3	0	2	4	2
308	ENSGALT00000093477	0	0	0	1	0	0	0	0	2	8	4	0	0	1	1
309	ENSGALT00000093585	0	0	1	0	0	0	0	0	3	3	0	1	2	3	4
310	ENSGALT00000093899	6	18	5	14	7	3	2	1	6	5	2	1	1	0	4
311	ENSGALT00000094060	2	5	7	4	5	3	10	9	5	10	8	12	18	10	7
312	ENSGALT00000094491	0	2	3	4	5	2	0	0	2	0	0	0	1	0	0
313	ENSGALT00000094944	8	6	15	5	5	13	12	14	34	30	25	23	13	8	16
314	ENSGALT00000095566	4	2	2	1	0	2	2	4	13	6	2	7	1	4	4
315	ENSGALT00000095737	3	3	3	7	6	4	17	3	1	1	2	1	0	4	5
316	ENSGALT00000095843	0	0	0	0	0	0	0	1	2	2	2	1	0	2	1
317	ENSGALT00000095990	1	1	6	14	8	9	8	19	13	23	31	16	27	6	17
318	ENSGALT00000096137	2	8	3	8	0	3	0	0	1	0	0	0	3	0	0
319	ENSGALT00000096170	20	4	14	16	7	15	10	3	7	7	3	2	6	6	5
320	ENSGALT00000096171	1	4	12	6	9	9	14	11	24	18	28	20	9	6	4
321	ENSGALT00000096715	2	6	3	1	0	0	6	0	0	0	1	0	1	0	0
322	ENSGALT00000097500	10	21	8	11	2	2	8	6	5	4	5	2	3	3	1
323	ENSGALT00000098068	8	4	15	4	0	10	5	72	5	110	13	201	8	2	35
324	ENSGALT00000098188	2	0	0	0	1	0	0	0	5	5	3	6	0	1	1
325	ENSGALT00000098341	5	0	8	4	1	0	5	7	0	2	6	12	7	10	22
326	ENSGALT00000098724	4	17	9	5	3	0	11	1	3	0	5	6	1	2	1
327	ENSGALT00000098974	9	4	3	2	2	1	2	0	1	0	1	2	0	1	2
328	ENSGALT00000099040	1	5	5	2	1	2	5	1	2	0	1	0	0	2	1
329	ENSGALT00000099237	2	8	11	25	7	14	2	5	2	2	2	1	2	3	0
330	ENSGALT00000099545	4	1	1	5	1	5	4	5	11	7	14	9	2	5	3
331	ENSGALT00000099813	0	0	0	1	0	0	0	4	4	2	0	1	2	0	0
332	ENSGALT00000099876	43	37	17	29	24	23	23	95	150	188	253	79	31	95	94
333	ENSGALT00000100773	9	75	5	7	26	5	11	9	10	10	7	5	10	4	5
334	ENSGALT00000100796	0	0	0	1	0	1	1	2	1	2	1	4	11	1	0
335	ENSGALT00000100878	3	6	2	2	4	6	1	0	3	1	0	0	0	1	0
336	ENSGALT00000101651	0	0	0	0	0	0	0	3	1	1	0	15	0	1	6
337	ENSGALT00000101829	0	0	0	0	0	0	1	2	3	0	19	1	3	0	0
338	ENSGALT00000102037	7	0	2	4	4	4	6	3	4	10	6	8	9	19	7
339	ENSGALT00000102352	11	16	19	24	11	7	14	4	9	10	8	11	1	2	3
340	ENSGALT00000102504	1	1	0	4	1	0	2	4	4	6	6	2	3	5	3
341	ENSGALT00000102649	0	0	0	1	0	0	0	2	3	2	3	1	1	2	0
342	ENSGALT00000103106	0	0	0	0	0	0	0	2	0	2	14	0	0	1	0
343	ENSGALT00000103118	1	9	4	8	3	2	8	0	1	4	3	1	1	2	0
344	ENSGALT00000103594	19	22	4	37	9	32	5	2	6	3	12	16	0	4	7
345	ENSGALT00000103806	5	6	2	6	11	8	4	10	29	4	13	17	7	13	1
346	ENSGALT00000104006	2	1	1	1	2	1	5	3	10	2	12	2	2	2	3
347	ENSGALT00000104329	86	48	100	75	54	84	84	197	139	140	182	135	139	133	135
348	ENSGALT00000104745	1	4	2	1	2	0	1	5	3	7	2	3	4	4	4
349	ENSGALT00000105132	23	62	46	27	25	41	64	80	132	78	158	67	56	37	27
350	ENSGALT00000105182	18	95	105	72	17	34	67	133	104	85	160	80	173	81	64
351	ENSGALT00000105194	3	3	2	0	2	2	1	12	6	5	3	2	0	2	11
352	ENSGALT00000105830	5	17	30	9	16	13	6	52	48	34	42	22	42	15	24
353	ENSGALT00000106376	18	41	12	39	26	15	20	14	6	8	6	10	5	9	8
354	ENSGALT00000106673	8	15	13	1	5	2	6	13	23	19	17	15	7	12	9
355	ENSGALT00000106907	8	9	2	3	3	9	8	2	0	2	2	1	3	1	6
356	ENSGALT00000106969	2	2	1	4	9	10	8	0	2	2	1	1	1	2	0
357	ENSGALT00000106982	2	0	0	0	0	0	2	2	3	4	7	4	0	3	7
358	ENSGALT00000106996	11	16	48	32	15	14	34	51	68	72	117	45	76	50	47
359	ENSGALT00000107561	3	5	5	0	4	1	0	0	0	2	1	1	0	0	0
360	ENSGALT00000107650	46	118	11	116	151	95	106	79	37	27	27	58	36	66	6
361	ENSGALT00000107809	1	0	0	0	0	1	0	3	1	1	1	5	1	1	0
362	ENSGALT00000107959	20	42	27	171	84	44	44	8	22	30	26	5	20	26	5
363	ENSGALT00000108136	5	27	8	35	45	21	11	20	51	16	105	46	26	35	74
364	ENSGALT00000108260	1	1	1	4	0	4	1	1	0	0	0	0	0	0	0
365	ENSGALT00000108328	37	86	17	45	28	34	35	17	8	10	10	10	11	29	10
