# Supplementary material for: Liver Transcriptome Response to Heat Stress in Beijing You Chickens and Guang Ming Broilers
Source: Genes (Basel). 2022 Feb 25;13(3):416. doi: 10.3390/genes13030416 (PMC8953548; doi:10.3390/genes13030416)
Supplement: Supplementary file 1 [file genes-13-00416-s001.zip › Supplement Table S3.xlsx]

## Sheet: Table S3
Supplement Table S3: Differential Gene Expression data for each library- Guang Ming chicken
	ENSEMBL_ID	GML31_count	GML32_count	GML33_count	GML34_count	GML35_count	GML37_count	GML41_count	GML42_count	GML43_count	GML44_count	GML45_count	GML46_count	GML47_count	GML48_count
1	ENSGALG00000000112	2	1	1	2	9	3	36	0	5	4	11	28	9	6
2	ENSGALG00000000158	7	26	11	17	20	45	53	40	115	62	39	44	50	63
3	ENSGALG00000000314	0	0	0	1	0	3	1	0	3	4	5	1	7	8
4	ENSGALG00000000318	254	126	132	428	842	284	1277	224	365	1074	769	1039	988	696
5	ENSGALG00000000556	6	4	9	13	4	11	0	1	3	7	4	0	1	6
6	ENSGALG00000000667	17	7	9	5	24	3	9	2	12	40	82	6	88	23
7	ENSGALG00000000901	141	177	190	86	395	181	147	62	77	101	123	66	117	198
8	ENSGALG00000001000	24903	38244	51723	25198	29023	19950	18776	18732	28134	11367	15271	15144	12360	15723
9	ENSGALG00000001115	29	24	9	16	34	23	14	18	25	14	7	5	9	10
10	ENSGALG00000001136	49	11	30	22	12	19	4	18	13	9	6	5	42	15
11	ENSGALG00000001348	1	1	1	0	1	0	1	2	3	0	2	4	12	3
12	ENSGALG00000001383	4	6	0	1	3	2	6	9	8	7	7	12	4	9
13	ENSGALG00000001768	57	64	129	171	22	123	32	312	160	150	326	93	461	649
14	ENSGALG00000002183	1	1	4	5	1	2	6	6	3	5	12	7	7	4
15	ENSGALG00000003025	22	55	20	21	25	22	19	9	15	18	21	11	15	21
16	ENSGALG00000003155	13	9	7	6	9	18	10	35	18	13	34	32	53	36
17	ENSGALG00000003212	13	22	16	9	12	19	86	50	79	63	460	73	104	66
18	ENSGALG00000003323	3945	1300	1288	2506	1238	4208	4504	4285	7773	6932	10705	4170	4503	7063
19	ENSGALG00000003527	750	491	1220	1321	1130	580	1394	1003	1710	3249	3507	2884	2701	1509
20	ENSGALG00000003594	144	57	230	235	218	219	164	393	342	258	1276	283	588	325
21	ENSGALG00000003751	13	8	14	13	15	59	4	12	7	8	3	17	11	19
22	ENSGALG00000004306	9	2	7	11	10	13	5	1	4	3	3	5	8	7
23	ENSGALG00000004360	1	1	1	0	1	1	7	3	5	1	2	6	6	3
24	ENSGALG00000004365	83	76	108	127	114	107	85	469	264	131	164	466	467	306
25	ENSGALG00000004508	1	0	0	0	0	1	4	9	4	2	0	2	4	2
26	ENSGALG00000004665	0	4	0	0	1	1	9	1	0	24	0	56	0	7
27	ENSGALG00000004936	2	2	0	2	1	2	15	1	1	3	5	18	1	3
28	ENSGALG00000004966	5	1	1	6	5	6	3	2	2	0	1	0	0	2
29	ENSGALG00000005521	970	1046	1034	835	1459	710	291	518	679	626	554	386	635	1076
30	ENSGALG00000005696	913	275	274	1035	431	1112	1849	1275	1299	970	1968	1242	1830	2436
31	ENSGALG00000005842	2	0	1	0	3	0	2	1	23	0	4	4	0	11
32	ENSGALG00000005852	1	0	1	4	1	5	22	5	0	6	3	38	4	8
33	ENSGALG00000006112	25	17	13	19	17	9	19	8	11	8	3	10	7	11
34	ENSGALG00000006120	3	2	2	1	9	7	0	1	2	5	2	1	0	0
35	ENSGALG00000006192	319	56	18	6	128	64	20	18	61	104	24	29	5	66
36	ENSGALG00000006202	18	2	5	0	13	3	3	1	2	0	0	0	1	2
37	ENSGALG00000006217	3	2	1	5	5	2	9	11	3	8	7	10	12	6
38	ENSGALG00000006323	160	402	573	719	934	291	1610	493	1547	3088	504	1056	2252	710
39	ENSGALG00000006341	29	4	15	27	17	12	10	2	12	7	8	10	1	10
40	ENSGALG00000006588	3	7	2	1	1	3	3	27	5	1	6	32	9	14
41	ENSGALG00000006639	54	26	10	21	24	89	18	14	21	16	13	24	17	42
42	ENSGALG00000006710	7	7	3	11	7	5	1	0	2	2	3	3	1	2
43	ENSGALG00000006719	12	13	5	25	17	11	5	7	3	6	6	11	3	9
44	ENSGALG00000006792	5	0	8	4	6	7	6	4	12	12	10	16	18	17
45	ENSGALG00000006809	26	34	113	77	63	112	30	27	19	12	13	34	25	71
46	ENSGALG00000007079	28	11	4	13	30	21	34	8	26	42	89	41	104	56
47	ENSGALG00000007495	20	15	11	7	6	11	0	3	0	10	6	0	3	4
48	ENSGALG00000007669	96	250	208	134	420	113	240	253	1322	521	262	165	957	819
49	ENSGALG00000008263	11	10	22	14	21	16	48	19	17	30	40	32	99	46
50	ENSGALG00000008417	13	23	24	11	27	14	9	9	4	4	10	1	8	8
51	ENSGALG00000008591	13	1	13	14	13	10	3	5	3	10	10	1	4	3
52	ENSGALG00000008661	42	125	64	98	206	79	198	101	594	305	430	201	617	738
53	ENSGALG00000008874	6	13	1	6	7	0	3	0	1	5	3	0	0	3
54	ENSGALG00000009219	6	5	4	9	10	5	9	1	9	21	21	12	25	26
55	ENSGALG00000009301	3	3	3	7	1	9	15	4	6	6	19	9	14	12
56	ENSGALG00000009433	491	287	1074	311	414	579	197	383	205	170	442	396	381	252
57	ENSGALG00000009700	761	10222	1937	541	2417	70	452	380	325	2172	1635	427	1966	604
58	ENSGALG00000009758	0	2	2	0	1	0	2	38	3	2	14	9	14	2
59	ENSGALG00000009929	1	1	2	1	2	5	4	1	5	7	5	9	7	12
60	ENSGALG00000010044	3	2	6	2	5	4	1	2	3	2	0	1	0	0
61	ENSGALG00000010098	45	48	54	114	110	137	82	175	103	104	133	501	316	153
62	ENSGALG00000010268	6	2	2	5	10	8	10	7	15	17	34	11	12	15
63	ENSGALG00000010397	10	12	5	6	9	2	5	10	2	3	5	3	0	2
64	ENSGALG00000010825	31	12	10	22	30	13	10	12	8	20	9	7	7	5
65	ENSGALG00000011354	3	1	1	2	1	1	1157	142	1	3	6	1	239	1016
66	ENSGALG00000011421	1309	2198	965	1340	1589	1388	805	668	1143	766	865	636	1066	817
67	ENSGALG00000011537	3	2	6	3	11	6	4	7	19	20	19	4	16	9
68	ENSGALG00000011680	22	10	13	25	14	12	37	8	24	48	105	19	61	23
69	ENSGALG00000011721	18	39	23	38	30	33	13	12	6	9	10	36	17	18
70	ENSGALG00000011962	29	1	27	1	1	7	5	2	2	0	2	1	2	2
71	ENSGALG00000012223	35	26	13	24	37	20	22	21	11	13	28	1	6	9
72	ENSGALG00000012407	3	3	7	2	5	1	1	2	0	3	0	0	0	4
73	ENSGALG00000012418	692	587	508	716	350	432	370	156	316	374	206	155	249	618
74	ENSGALG00000012505	22	29	114	137	41	112	26	32	12	36	29	137	6	38
75	ENSGALG00000012688	27	18	9	16	19	29	62	45	35	50	66	51	39	53
76	ENSGALG00000012975	24	43	11	37	34	23	50	56	3	16	87	135	222	79
77	ENSGALG00000012985	2	0	0	7	4	0	17	4	7	9	24	4	4	5
78	ENSGALG00000013208	360	63	54	129	197	398	123	84	131	135	105	77	41	147
79	ENSGALG00000013659	1	1	2	1	1	0	2	11	40	24	27	2	7	13
80	ENSGALG00000013756	64	49	35	37	52	26	25	31	26	24	19	17	21	39
81	ENSGALG00000014126	150	111	178	66	117	63	37	16	76	85	46	28	20	34
82	ENSGALG00000014463	0	0	0	4	0	0	5	4	3	22	3	3	9	4
83	ENSGALG00000014616	23	269	197	6	39	358	8	131	108	22	53	11	51	2
84	ENSGALG00000014736	13	7	12	23	25	25	20	48	49	53	97	14	37	22
85	ENSGALG00000014820	9	16	7	15	17	1	2	5	4	8	5	7	4	12
86	ENSGALG00000014861	248	1096	681	674	822	307	42	84	286	96	74	91	175	59
87	ENSGALG00000014950	7059	7717	5710	3107	5641	4643	2317	2935	4363	4051	2749	1139	2873	2375
88	ENSGALG00000015016	68	103	23	37	60	30	21	11	32	43	32	16	13	58
89	ENSGALG00000015057	137	150	212	208	117	78	334	635	355	175	206	360	570	332
90	ENSGALG00000015126	2	8	4	4	20	9	7	9	2	1	2	1	1	0
91	ENSGALG00000015153	0	0	0	2	0	0	5	3	2	9	0	0	0	4
92	ENSGALG00000015156	383	1196	471	787	453	390	317	255	495	383	331	225	288	379
93	ENSGALG00000015203	9	4	6	11	6	2	8	17	10	15	14	36	6	24
94	ENSGALG00000015379	1	0	1	1	2	0	6	8	2	1	0	13	2	3
95	ENSGALG00000015382	0	2	0	4	2	3	15	4	8	12	3	0	19	2
96	ENSGALG00000015410	0	1	3	2	1	6	23	86	0	0	69	1	5	88
97	ENSGALG00000015728	7	5	8	7	15	9	18	16	33	16	47	11	10	19
98	ENSGALG00000016316	7	6	7	4	3	5	2	3	1	0	0	4	1	3
99	ENSGALG00000016475	143	267	404	298	86	420	685	432	752	1015	960	449	1354	655
100	ENSGALG00000016651	4370	4417	1708	1595	2772	2719	2955	758	2010	2762	1310	475	1372	1921
101	ENSGALG00000016668	3	12	2	9	23	2	36	11	28	35	9	26	15	12
102	ENSGALG00000016669	48	136	149	148	248	75	468	162	381	862	138	331	713	215
103	ENSGALG00000016684	26	22	58	40	43	42	41	50	95	48	312	47	147	56
104	ENSGALG00000016809	3	4	0	6	9	0	2	1	1	0	1	1	3	0
105	ENSGALG00000016867	0	2	2	13	0	1	0	33	0	0	2	0	0	2
106	ENSGALG00000016937	57	5	19	20	38	39	11	21	19	24	15	7	6	31
107	ENSGALG00000016945	14	11	16	4	10	12	5	11	3	2	3	11	10	6
108	ENSGALG00000017046	602	892	492	183	400	307	320	142	407	412	136	241	301	304
109	ENSGALG00000017077	926	1161	1318	883	1081	690	392	619	694	537	503	426	457	369
110	ENSGALG00000017085	74	36	61	90	49	42	85	198	110	108	121	196	210	175
111	ENSGALG00000017317	2	0	0	0	2	1	7	10	5	3	12	11	10	8
112	ENSGALG00000017658	8	6	4	14	12	13	32	12	25	21	37	25	21	12
113	ENSGALG00000018942	4	7	3	4	2	4	4	7	4	5	4	11	20	47
114	ENSGALG00000019290	472	270	336	474	173	599	1215	879	876	701	1619	1138	1205	976
115	ENSGALG00000019554	2	0	4	3	7	4	6	2	13	28	12	3	20	8
116	ENSGALG00000019696	6	48	56	60	53	41	158	67	117	227	51	145	239	68
117	ENSGALG00000019843	0	3	5	9	6	1	17	10	20	41	3	4	26	8
118	ENSGALG00000019845	74292	23407	36225	47250	47420	20040	41341	3634	9076	46756	16388	12787	4370	29144
119	ENSGALG00000020388	48181	59305	44048	16682	14542	31397	10135	29296	17494	16007	33437	8673	33244	15177
120	ENSGALG00000021020	0	1	4	0	1	2	7	9	1	0	12	11	0	11
121	ENSGALG00000021092	23	27	15	15	33	20	12	15	6	13	16	11	4	13
122	ENSGALG00000021230	10	12	41	31	31	26	29	73	136	99	381	39	121	50
123	ENSGALG00000021303	0	0	0	0	1	0	3	1	2	2	4	0	1	2
124	ENSGALG00000022815	34	78	106	121	209	75	468	130	349	786	129	340	571	213
125	ENSGALG00000023348	16	24	14	18	12	38	60	45	29	75	60	53	49	50
126	ENSGALG00000023933	173	99	499	121	103	813	1284	1729	1613	277	784	187	193	1102
127	ENSGALG00000025945	275	750	72	84	284	5951	128	121	416	63	40	105	55	15
128	ENSGALG00000026163	29	25	10	8	22	29	13	13	21	6	4	11	3	8
129	ENSGALG00000026276	1	0	4	0	3	2	3	6	2	3	9	9	10	2
130	ENSGALG00000026367	4	4	5	8	2	5	9	5	9	12	11	18	18	11
131	ENSGALG00000026518	10	7	16	19	21	6	26	24	37	30	219	22	81	19
132	ENSGALG00000026638	2	0	1	3	0	0	2	1	4	5	3	7	2	8
133	ENSGALG00000026687	17	19	18	48	22	52	169	131	20	40	102	132	142	341
134	ENSGALG00000026698	2	2	0	6	7	1	16	6	4	3	2	7	17	33
135	ENSGALG00000026733	312	554	265	192	348	202	137	163	150	181	272	102	235	170
136	ENSGALG00000027484	10	9	5	8	7	6	5	3	4	7	5	1	3	4
137	ENSGALG00000027520	52	95	59	81	30	72	49	43	34	34	26	18	46	42
138	ENSGALG00000027716	121	83	120	65	77	208	19	88	87	50	53	39	79	41
139	ENSGALG00000027771	7	6	6	5	0	4	0	12	24	14	14	21	40	27
140	ENSGALG00000027874	354	797	248	507	256	36	119	1454	3587	1422	336	855	736	1280
141	ENSGALG00000027973	2	5	14	33	27	10	66	28	57	96	19	46	82	33
142	ENSGALG00000028005	172	66	147	223	189	843	353	852	1445	525	377	732	286	852
143	ENSGALG00000028016	41	6	3	8	12	113	6	4	15	7	7	6	7	22
144	ENSGALG00000028037	51	169	253	188	319	120	350	246	1158	730	222	197	1610	1556
145	ENSGALG00000028273	13	26	15	2	6	10	19	28	13	6	157	12	64	14
146	ENSGALG00000028496	2	3	22	19	6	62	3	6	5	0	2	4	3	21
147	ENSGALG00000028759	3	0	0	2	0	0	14	0	3	3	5	7	2	2
148	ENSGALG00000029144	4	0	4	0	4	1	1	1	0	0	0	1	0	0
149	ENSGALG00000029150	23	17	10	8	16	17	37	32	41	50	129	28	44	45
150	ENSGALG00000029308	4354	2545	3148	6271	2895	6409	6869	7241	5563	21394	13418	12559	11362	12201
151	ENSGALG00000029721	6	10	12	13	13	13	35	34	43	57	59	52	50	45
152	ENSGALG00000029857	666	172	111	106	114	150	140	188	1637	738	1002	262	148	888
153	ENSGALG00000030140	3	4	4	4	7	6	12	12	8	19	21	8	13	7
154	ENSGALG00000030461	0	0	1	0	0	1	1	0	3	1	10	1	1	3
155	ENSGALG00000030647	6	1	7	10	4	4	27	8	4	11	10	15	8	25
156	ENSGALG00000030886	262	284	251	77	227	672	127	149	124	101	91	69	108	87
157	ENSGALG00000030996	0	0	0	0	0	0	1	5	1	0	0	2	5	2
158	ENSGALG00000031170	8	32	1	15	6	18	46	16	7	55	116	30	29	23
159	ENSGALG00000031306	100	146	65	79	95	16	46	34	46	21	11	20	14	52
160	ENSGALG00000031350	13	3	5	2	11	5	22	8	11	21	25	6	15	20
161	ENSGALG00000031427	0	0	0	0	0	0	0	3	1	2	1	1	1	4
162	ENSGALG00000031497	12	2	3	3	8	5	8	9	7	12	16	27	8	18
163	ENSGALG00000031518	34	26	34	37	66	49	48	276	179	79	63	138	86	68
164	ENSGALG00000031597	266	316	1068	442	553	488	1121	1569	2513	1402	11749	1081	4097	1077
165	ENSGALG00000031754	3	10	5	3	3	0	1	0	1	0	1	2	1	3
166	ENSGALG00000032836	423	143	96	87	237	387	110	111	58	88	40	88	25	33
167	ENSGALG00000032889	11	12	0	14	16	0	22	9	8	18	32	36	41	23
168	ENSGALG00000033212	52418	65906	70813	52863	70221	41626	34254	31386	32657	30192	28312	28051	17073	17777
169	ENSGALG00000033411	2	0	1	2	1	0	1	7	5	1	5	9	5	6
170	ENSGALG00000033520	71	44	31	27	99	63	13	15	39	41	35	17	49	37
171	ENSGALG00000033789	39505	47539	61178	40206	38308	17825	25011	19467	29885	17703	25380	17946	20035	26847
172	ENSGALG00000034150	3	18	28	12	17	28	61	17	45	75	15	45	82	37
173	ENSGALG00000034741	2276	4228	1544	875	1154	888	770	320	792	913	1066	226	2021	1763
174	ENSGALG00000034756	34	18	21	11	23	62	59	33	35	61	91	50	98	102
175	ENSGALG00000035266	14	7	1	2	1	0	0	2	1	0	3	1	0	1
176	ENSGALG00000035761	9	11	18	10	6	5	42	28	126	11	5	14	3	15
177	ENSGALG00000036190	515	173	1596	101	662	1435	35	331	439	460	514	309	88	508
178	ENSGALG00000036897	6	5	1	6	11	29	7	1	0	0	2	4	1	9
179	ENSGALG00000037390	1	1	7	3	4	1	2	0	0	0	0	1	1	0
180	ENSGALG00000038328	8	1	0	10	7	2	13	11	4	39	8	5	39	7
181	ENSGALG00000038458	9	3	7	3	26	20	34	3	41	29	101	24	40	39
182	ENSGALG00000038506	0	0	0	0	0	1	1	5	1	6	2	1	3	2
183	ENSGALG00000038596	15	10	18	40	123	1	18	2	7	9	23	7	0	0
184	ENSGALG00000038606	0	1	0	0	0	0	2	1	1	0	5	4	2	1
185	ENSGALG00000038688	135	36	84	159	66	47	50	48	72	67	66	20	34	36
186	ENSGALG00000038787	5	5	7	12	74	16	100	130	21	138	10	95	11	129
187	ENSGALG00000039032	5	5	9	13	7	5	29	13	29	24	24	35	5	17
188	ENSGALG00000039322	62	41	50	101	78	121	69	463	42	65	176	266	249	220
189	ENSGALG00000039497	1	0	0	0	0	1	0	2	0	1	7	1	7	3
190	ENSGALG00000039571	6	1	3	1	0	3	0	0	2	1	0	1	0	0
191	ENSGALG00000039865	46	57	61	77	76	119	121	170	181	170	207	188	193	167
192	ENSGALG00000039978	200	108	273	242	393	266	314	532	890	299	3632	348	1314	413
193	ENSGALG00000040070	8	3	14	3	9	9	3	1	2	2	3	3	4	5
194	ENSGALG00000040113	3	0	9	13	13	14	21	17	44	27	49	51	4	18
195	ENSGALG00000040180	107	231	241	208	188	426	473	614	1034	560	621	619	284	313
196	ENSGALG00000040241	1	6	13	12	20	9	6	4	13	100	212	16	105	54
197	ENSGALG00000040729	8	12	11	12	21	17	29	16	24	34	52	33	45	39
198	ENSGALG00000040773	6	4	7	3	4	9	8	16	6	2	9	25	20	17
199	ENSGALG00000040807	18	26	36	28	56	57	37	90	77	71	221	45	95	63
200	ENSGALG00000040836	46	5	51	48	7	26	12	11	28	9	25	11	8	29
201	ENSGALG00000041965	1	2	0	0	0	2	1	6	1	4	1	12	14	0
202	ENSGALG00000042168	296	23	65	73	44	835	81	101	134	57	31	52	139	117
203	ENSGALG00000042193	3	3	0	1	1	3	6	0	5	7	5	5	12	5
204	ENSGALG00000042389	9	4	0	4	6	6	0	3	3	0	0	5	1	1
205	ENSGALG00000042733	13	13	27	18	29	38	52	47	42	36	73	67	35	76
206	ENSGALG00000042748	7	3	6	7	4	7	13	14	22	22	12	10	22	4
207	ENSGALG00000042784	333	200	282	399	338	108	140	192	121	244	134	16	35	52
208	ENSGALG00000042798	35	64	6	32	132	35	22	32	1	10	51	2	27	31
209	ENSGALG00000042810	60	164	94	42	88	44	37	42	62	61	46	12	45	31
210	ENSGALG00000042936	5	6	4	2	4	6	10	16	13	9	4	9	25	4
211	ENSGALG00000043044	2219	6654	2743	1586	3798	1640	887	1769	3218	2369	3094	510	1631	1337
212	ENSGALG00000043064	524	448	526	228	497	2015	328	187	945	320	242	291	366	256
213	ENSGALG00000043190	3	3	1	1	2	5	1	5	10	5	8	9	9	11
214	ENSGALG00000043223	15	24	6	16	15	50	8	9	6	18	10	4	8	14
215	ENSGALG00000043234	835	881	3309	1527	2261	1493	2389	4320	6877	3383	26310	2515	10241	3047
216	ENSGALG00000043254	12	16	12	59	22	7	46	29	27	115	22	100	91	36
217	ENSGALG00000043327	13	10	17	11	6	21	26	37	19	14	42	60	61	50
218	ENSGALG00000043587	155	129	80	99	165	147	60	73	99	103	89	33	37	62
219	ENSGALG00000043860	6	1	4	11	7	8	14	9	13	24	12	52	50	21
220	ENSGALG00000044418	5	2	1	2	5	9	1	0	1	1	2	0	0	3
221	ENSGALG00000044610	12	7	10	5	4	18	0	6	6	2	1	0	8	9
222	ENSGALG00000044727	8	5	11	7	11	6	7	3	7	8	2	4	2	4
223	ENSGALG00000044935	1	13	23	6	30	0	10	45	38	47	159	24	33	14
224	ENSGALG00000045153	1	0	0	0	0	0	3	0	4	2	0	1	1	4
225	ENSGALG00000045232	2	2	0	2	4	3	6	4	11	2	9	2	7	10
226	ENSGALG00000045312	14	20	27	16	21	42	42	32	32	40	67	64	90	80
227	ENSGALG00000045427	35	11	36	39	35	28	17	0	9	19	4	12	12	56
228	ENSGALG00000045436	5	1	5	2	1	6	16	14	7	14	8	7	16	13
229	ENSGALG00000045658	3	5	4	7	10	23	30	17	28	14	34	31	10	16
230	ENSGALG00000045878	0	1	0	4	0	3	3	5	1	4	8	10	4	17
231	ENSGALG00000045947	0	0	3	1	1	1	0	5	1	11	2	8	12	1
232	ENSGALG00000046455	10	71	31	38	72	56	8	6	42	24	7	8	29	24
233	ENSGALG00000046593	70	138	79	87	153	93	138	127	392	312	463	142	398	224
234	ENSGALG00000046720	15	13	14	5	9	15	7	8	7	10	3	1	6	13
235	ENSGALG00000047285	20	97	118	120	194	46	337	82	263	820	84	175	404	147
236	ENSGALG00000047338	3	0	3	4	4	5	13	10	5	26	27	11	27	10
237	ENSGALG00000047346	38	14	5	12	10	35	6	7	9	17	11	1	0	9
238	ENSGALG00000047376	0	5	7	0	1	0	1	0	0	0	0	0	0	1
239	ENSGALG00000047383	22	6	15	23	61	15	54	25	61	105	255	59	140	52
240	ENSGALG00000047448	40	50	11	84	68	115	88	101	58	161	57	260	195	371
241	ENSGALG00000047821	1	1	1	0	0	4	5	2	3	10	6	4	3	6
242	ENSGALG00000048022	17	15	27	53	34	76	122	103	107	89	122	120	37	89
243	ENSGALG00000048024	1	4	6	21	30	4	19	42	9	39	47	51	44	26
244	ENSGALG00000048077	4	3	2	4	2	6	1	0	4	0	3	1	0	1
245	ENSGALG00000048081	8	9	3	5	5	4	6	1	5	3	3	1	3	1
246	ENSGALG00000048124	102	1140	281	573	520	123	524	1473	617	1278	1179	1346	1550	1410
247	ENSGALG00000048452	6	2	54	7	0	2	42	1	174	470	24	0	83	373
248	ENSGALG00000048624	13	10	71	28	53	11	10	3	9	11	0	6	6	2
249	ENSGALG00000048625	4	7	8	22	8	4	35	16	8	4	48	16	57	12
250	ENSGALG00000048718	0	10	2	0	0	2	0	0	0	0	1	0	1	0
251	ENSGALG00000048815	3202	182	6692	2099	1703	4571	1926	221	2729	304	2447	258	278	384
252	ENSGALG00000048887	0	0	1	1	2	0	10	0	0	2	26	0	3	1
253	ENSGALG00000048912	2	9	6	1	18	0	0	3	0	2	3	1	0	1
254	ENSGALG00000049268	0	0	0	0	0	1	4	0	4	0	5	2	1	9
255	ENSGALG00000049487	5	8	7	3	13	14	22	15	17	21	44	27	37	16
256	ENSGALG00000049536	38	59	59	40	66	62	120	138	217	69	109	192	80	98
257	ENSGALG00000049551	0	2	0	3	6	1	17	3	22	2	4	2	24	11
258	ENSGALG00000049622	96	59	58	47	72	34	26	34	39	36	42	30	13	37
259	ENSGALG00000049755	36	61	17	13	26	12	25	159	37	29	73	177	87	60
260	ENSGALG00000049771	2	4	0	6	1	2	2	5	4	17	11	5	5	10
261	ENSGALG00000050120	0	0	0	0	0	0	1	1	1	0	1	3	3	2
262	ENSGALG00000050157	22	21	17	11	19	13	0	3	14	11	25	2	14	6
263	ENSGALG00000050173	754	567	1376	1207	759	1188	701	2143	1500	869	996	2708	6282	3203
264	ENSGALG00000050213	5	0	1	5	2	5	1	3	4	14	13	9	12	11
265	ENSGALG00000050420	3	1	1	2	3	4	3	5	2	11	10	8	5	7
266	ENSGALG00000050464	8	0	4	5	8	12	18	34	9	11	22	16	18	16
267	ENSGALG00000050539	5	4	10	10	1	8	13	8	17	6	19	30	37	14
268	ENSGALG00000051022	6	5	5	6	5	2	1	10	10	14	21	17	23	13
269	ENSGALG00000051027	0	0	0	2	0	3	4	1	9	1	3	19	4	0
270	ENSGALG00000051263	11	23	13	17	36	16	12	8	8	22	13	5	1	10
271	ENSGALG00000051290	0	2	1	0	0	1	1	2	3	2	3	14	5	3
272	ENSGALG00000051456	3	1	2	2	4	2	5	0	7	5	9	8	8	10
273	ENSGALG00000051522	52	28	110	27	35	60	27	22	49	31	30	24	30	31
274	ENSGALG00000052026	6	14	8	14	24	16	37	21	39	58	8	29	68	20
275	ENSGALG00000052056	2	0	1	0	0	0	0	5	2	9	3	5	2	1
276	ENSGALG00000052072	18	4	10	4	16	1	0	4	0	8	2	0	0	3
277	ENSGALG00000052318	14	36	19	35	4	24	37	42	50	65	93	53	34	82
278	ENSGALG00000052330	0	1	0	1	0	0	4	1	1	3	2	3	4	1
279	ENSGALG00000052452	3756	775	2218	1635	1202	1709	9427	9501	7147	8093	7494	2186	2421	7407
280	ENSGALG00000052581	5	10	8	10	5	12	9	11	25	17	21	34	25	30
281	ENSGALG00000052767	4	4	5	12	4	10	8	23	10	16	94	4	24	20
282	ENSGALG00000052887	284	179	345	413	718	250	265	248	787	950	1791	502	2096	501
283	ENSGALG00000052931	6	0	2	0	0	2	2	1	5	9	9	2	27	5
284	ENSGALG00000052936	0	1	0	0	0	3	8	5	1	3	1	3	6	2
285	ENSGALG00000053052	2	9	0	9	16	3	12	17	26	9	4	57	15	10
286	ENSGALG00000053241	7	11	11	7	20	22	21	30	57	39	158	31	91	52
287	ENSGALG00000053321	125	81	130	151	148	187	179	586	295	214	197	706	456	525
288	ENSGALG00000053511	18	27	44	57	70	17	88	48	408	57	109	40	245	150
289	ENSGALG00000053515	3	0	9	0	2	17	2	0	0	0	1	2	0	1
290	ENSGALG00000053568	7	5	6	1	1	3	15	14	13	13	2	13	10	5
291	ENSGALG00000053764	1	0	4	0	0	2	8	0	2	2	15	27	13	19
292	ENSGALG00000053848	830	119	745	227	301	1122	176	141	766	114	258	124	189	160
293	ENSGALG00000053999	9	4	13	12	17	21	28	21	26	27	37	53	19	35
294	ENSGALG00000054180	0	0	0	0	2	2	3	0	4	3	5	7	9	0
295	ENSGALG00000054196	2	0	0	4	6	0	8	5	4	8	0	3	11	25
296	ENSGALG00000054378	26	16	10	10	35	16	3	5	15	12	12	15	4	14
297	ENSGALG00000054645	7	3	0	1	10	0	1	2	0	0	2	0	0	0
298	ENSGALG00000054835	1	0	1	0	1	4	1	3	3	6	9	6	13	0
299	ENSGALG00000054926	34	7	13	58	39	67	102	133	72	169	71	77	696	47
300	ENSGALT00000006627	0	0	2	1	0	0	1	0	6	3	2	5	6	6
301	ENSGALT00000019144	1767	3422	5945	2001	3328	1682	1001	1322	2008	1016	1885	2121	1968	1363
302	ENSGALT00000028538	0	0	0	0	0	0	4	2	0	1	1	1	2	2
303	ENSGALT00000028555	2	0	1	2	1	2	6	4	4	7	3	4	6	1
304	ENSGALT00000028983	3	1	1	10	13	6	10	11	13	9	37	7	15	25
305	ENSGALT00000028998	11	12	18	7	7	5	4	2	2	11	8	3	3	6
306	ENSGALT00000029037	6	41	3	2	3	0	1	1	1	5	3	1	3	1
307	ENSGALT00000035308	0	0	1	0	2	0	1	5	3	4	6	6	0	3
308	ENSGALT00000041522	2	0	1	1	0	0	1	1	4	1	6	2	8	3
309	ENSGALT00000042137	22	26	23	17	19	16	13	15	12	16	9	11	7	10
310	ENSGALT00000042153	0	0	1	1	0	0	0	0	7	5	7	0	4	1
311	ENSGALT00000042587	8	8	8	5	4	2	11	12	16	21	27	24	17	36
312	ENSGALT00000042593	2	3	4	2	4	1	1	11	8	16	1	10	14	17
313	ENSGALT00000044241	7	8	4	2	6	4	1	0	2	2	3	3	4	2
314	ENSGALT00000046074	7	5	6	4	7	5	3	1	2	3	4	2	2	3
315	ENSGALT00000056882	63	39	139	104	158	156	116	226	213	130	1030	190	559	206
316	ENSGALT00000066423	31	8	6	21	40	23	10	4	10	15	16	7	9	15
317	ENSGALT00000069473	3	1	1	3	7	3	1	0	1	0	0	1	2	1
318	ENSGALT00000069623	7	2	1	2	3	2	2	11	8	11	10	10	9	2
319	ENSGALT00000069853	3	5	1	3	5	1	9	5	8	7	9	9	16	2
320	ENSGALT00000071757	0	0	0	0	0	0	3	1	1	1	3	0	1	2
321	ENSGALT00000082192	2	0	2	0	0	0	6	0	2	0	11	2	15	3
322	ENSGALT00000088038	130	179	90	41	133	46	31	11	60	17	21	111	49	117
323	ENSGALT00000089937	2	5	0	1	5	3	5	8	9	5	14	2	10	9
324	ENSGALT00000090794	0	2	1	1	3	2	0	0	0	0	0	0	0	0
325	ENSGALT00000090854	28	38	45	6	33	8	2	4	6	9	6	0	19	7
326	ENSGALT00000091473	138	104	41	160	135	95	164	191	65	309	320	534	210	555
327	ENSGALT00000091615	4	3	0	1	2	2	1	0	0	0	1	0	0	0
328	ENSGALT00000091888	3	1	1	1	1	2	2	1	1	2	6	6	16	9
329	ENSGALT00000092133	9	10	8	8	12	4	4	6	2	1	11	5	1	5
330	ENSGALT00000092149	1	1	9	4	2	2	0	1	2	2	2	2	0	0
331	ENSGALT00000092152	7	0	7	5	1	0	0	1	0	0	0	0	2	0
332	ENSGALT00000092182	0	0	0	0	0	0	9	0	3	1	13	0	0	20
333	ENSGALT00000092190	19	1	1	0	16	5	1	0	0	2	0	1	1	10
334	ENSGALT00000092396	11	10	11	9	8	7	3	5	3	4	4	6	6	1
335	ENSGALT00000092931	2	1	1	0	2	16	1	1	0	1	0	0	1	0
336	ENSGALT00000092997	92	117	51	67	78	35	24	48	51	63	36	28	35	49
337	ENSGALT00000093034	1	1	4	3	2	6	0	0	1	1	1	1	0	1
338	ENSGALT00000093146	0	0	1	2	2	0	1	1	3	3	11	3	7	2
339	ENSGALT00000094046	1	1	0	0	1	2	3	2	2	2	2	4	6	5
340	ENSGALT00000094141	1	2	1	9	1	0	5	4	2	9	15	2	21	7
341	ENSGALT00000094483	5	17	7	2	1	12	14	24	16	10	15	58	10	43
342	ENSGALT00000094966	47	49	64	52	84	27	11	20	26	13	37	27	22	72
343	ENSGALT00000095011	1	0	2	1	0	0	8	9	1	2	8	2	0	2
344	ENSGALT00000095448	0	3	0	1	2	2	5	5	1	14	9	0	10	9
345	ENSGALT00000095450	0	1	0	1	1	0	1	1	4	1	6	4	5	4
346	ENSGALT00000095696	12	16	1	7	4	8	6	14	9	6	83	9	16	61
347	ENSGALT00000095781	7	15	4	9	9	6	1	0	1	15	2	0	0	0
348	ENSGALT00000096350	7	9	4	3	4	8	9	5	2	12	19	34	18	26
349	ENSGALT00000096446	1	1	0	1	2	0	3	2	5	1	4	3	9	4
350	ENSGALT00000097093	3	0	5	1	4	2	0	0	0	0	0	0	2	1
351	ENSGALT00000097465	25	13	35	18	7	12	4	11	5	2	3	10	12	10
352	ENSGALT00000099064	2	0	0	4	12	4	1	5	10	12	32	6	15	9
353	ENSGALT00000099286	1	0	1	1	1	0	3	1	6	5	2	3	1	4
354	ENSGALT00000100853	6	5	2	0	6	3	0	0	0	2	0	0	1	4
355	ENSGALT00000100940	4	3	0	7	0	3	0	25	15	25	8	2	5	3
356	ENSGALT00000101318	3	9	10	9	11	16	22	16	15	12	25	25	28	37
357	ENSGALT00000101689	10	4	1	19	19	10	28	20	10	39	54	13	29	9
358	ENSGALT00000102037	6	2	5	1	10	3	10	4	14	11	8	12	19	19
359	ENSGALT00000102118	4	8	1	0	9	8	1	1	0	2	1	4	4	0
360	ENSGALT00000102241	0	1	0	0	2	1	0	7	8	1	9	3	4	0
361	ENSGALT00000102355	7	5	2	2	4	3	10	16	8	15	10	33	11	25
362	ENSGALT00000103103	2	0	0	3	0	0	0	3	12	1	1	7	9	12
363	ENSGALT00000103118	0	12	2	2	4	5	3	1	1	0	0	3	0	0
364	ENSGALT00000103194	77	56	41	71	87	51	40	51	31	54	33	19	29	30
365	ENSGALT00000103213	0	0	1	0	0	0	6	6	1	0	4	2	2	1
366	ENSGALT00000103606	6	2	13	9	7	18	7	6	13	4	19	34	72	40
367	ENSGALT00000104192	5	2	3	1	5	3	2	0	1	3	0	0	0	1
368	ENSGALT00000104219	104	42	9	33	54	39	81	114	105	299	236	58	141	58
369	ENSGALT00000104515	4	6	1	5	4	0	1	1	0	0	0	0	4	1
370	ENSGALT00000104677	5	5	2	2	9	5	3	2	1	0	0	1	1	1
371	ENSGALT00000104802	29	37	18	6	41	18	6	7	2	1	16	5	5	13
372	ENSGALT00000104985	1	6	3	8	2	4	3	15	11	9	16	11	8	6
373	ENSGALT00000105577	0	6	2	1	2	0	0	0	0	1	0	0	1	0
374	ENSGALT00000105765	0	0	0	0	3	0	1	3	2	9	2	1	6	3
375	ENSGALT00000106402	0	0	0	1	0	0	1	1	0	4	6	2	4	1
376	ENSGALT00000106911	28	16	30	20	27	30	16	25	6	9	9	13	4	23
377	ENSGALT00000107303	17	117	11	21	21	4	16	14	18	11	18	18	24	14
378	ENSGALT00000107343	28	21	62	64	24	79	86	121	108	83	156	186	62	109
379	ENSGALT00000107437	2	8	0	0	2	5	0	0	1	2	0	0	0	0
380	ENSGALT00000107481	1	0	0	2	13	4	0	0	0	1	26	0	0	0
381	ENSGALT00000107661	5	2	0	0	2	2	0	1	1	0	0	0	0	0
382	ENSGALT00000107884	28	17	74	195	420	18	98	13	36	55	96	31	14	17
