# Supplementary material for: Liver Transcriptome Response to Heat Stress in Beijing You Chickens and Guang Ming Broilers
Source: Genes (Basel). 2022 Feb 25;13(3):416. doi: 10.3390/genes13030416 (PMC8953548; doi:10.3390/genes13030416)
Supplement: Supplementary file 1 [file genes-13-00416-s001.zip › Supplement Table S4.xlsx]

## Sheet: Table S4
Supplement Table S4: Differential Gene expression shared between the two breeds
BY_Ctl vs BY_HS	GM_Ctl vs GM_HS	BY_Ctl vs BY_HS|GM_Ctl vs GM_HS
ANKRD9	C1orf232	POU2AF1
CPT1A	HAX1	ENSGALG00000042168
ENSGALG00000007080	TSPO2	ETNPPL
G6PC	CRYBA2	ENSGALG00000004365
DUS1L	NIM1KZ	ENSGALG00000028496
CRAT	SLC6A12	PDK4
NR0B1	HSP90AA1	TCEA3
PPP1R3B	HSPH1	DDO
SEMA6D	PTGDS	AvBD6
ITPKA	HAL	ABHD6
COQ10B	NHLRC1	ENSGALG00000052452
PEX11A	ENSGALG00000053241	EGR1
DUSP16	PLCD4	LECT2
SLC25A25	PNPLA3	ADCY1
BUB1	ENSGALG00000032836	ENSGALG00000053848
RASD1	NOX3	AvBD1
SGK1	CYR61	H2A-VII
SLC22A5	DOK2	ENSGALG00000029857
KANK4	HPDL	ENSGALG00000030996
ACSL1	ENSGALG00000014126	MUSK
TADA2A	SGPP2	BD7
CDR2	SLC7A1	PDIA2
LONRF1	AK1	CATHL2
SCN3B	NECAB2	ENSGALT00000103118
ME1	ENSGALG00000047338	AvBD4
ENSGALT00000108328	SOT3A1L	ENSGALT00000092396
TMEM86A	HSP90B1	ENSGALT00000102037
HKDC1	EPB42	SLC24A1
CDK3	DNAJB13	CFAP100
ENSGALT00000099876	ENSGALG00000016475	PGR2/3
ENSGALG00000050753	CCDC88A	AvBD2
SLC25A33	HSPA5	ENSGALT00000029037
MC5R	ENSGALG00000049622	ENSGALG00000054180
ENSGALT00000104329	ENSGALT00000104802	ENSGALG00000051027
PPP1R3C	HBM	GLRA4
ENSGALT00000106376	ENSGALT00000103194
MTHFD2	ENSGALG00000048022
HMGCS1	CFAP58
ENSGALT00000042367	PER2
ENSGALT00000041931	FFAR4
CREB3L3	ENSGALT00000042587
ENSGALT00000107959	NMRK1
ACSBG2	ENSGALG00000047383
GRAMD1B	BHLHA15
PYCR1	ENSGALT00000102355
SLC25A29	ENSGALG00000046593
ADGRG2	ENSGALT00000019144
ENSGALG00000035675	ENSGALT00000090854
PTPRG	ENSGALG00000040729
NR4A1	ZC2HC1B
NOX1	ENSGALG00000049536
LRIG1	MHCDMA
REM1	AVD
HSPA13	ENSGALG00000031518
HBEGF	KYNU
PANK1	ENSGALG00000042733
MYCL	CEBPD
ENSGALG00000006241	ENSGALG00000021092
LGALSL	ENSGALG00000027716
NLGN3	KCNK15
ENSGALG00000006018	ENSGALT00000092997
ENSGALT00000052693	ENSGALG00000043327
MTMR7	ENSGALG00000027520
SLC16A5	RAB36
TRIM63	ENSGALG00000011721
XDH	ENSGALT00000042137
PCBP4	ENSGALT00000097465
TMEM37	BAG3
ENSGALT00000091069	ARRDC2
ENSGALG00000054344	SLC7A11
HMGCL	RUNDC3A
CYP4B7	ENSGALG00000000901
ENSGALT00000106996	APOLD1
BOC	ENSGALG00000042810
AACS	ENSGALT00000107343
SLC22A16	TPPP
DIO2	CATHL1
SLC7A2	GNAZ
ENSGALT00000099237	ENSGALG00000046455
ENSGALG00000046694	ENSGALT00000094966
ENSGALG00000034605	NDNF
UBAP1L	SEMA6C
ENSGALT00000092756	AGR2
FAM110C	VPS37D
BHLHE41	ENSGALG00000045436
ATP6V0D2	SRR
KCNJ4	ENSGALT00000106911
SLC41A3	ENSGALG00000054926
TEN1	DCSTAMP
ENSGALT00000077850	ENSGALT00000091473
FAM3D	FJX1
FGF23	HBA1
ENSGALG00000051905	COL26A1
TNFSF10	ENSGALG00000003025
KCNC2	ADAMTS17
ENSGALT00000096170	SCNN1B
C2H8ORF22	ENSGALG00000051522
GPRC5B	ENSGALT00000056882
BACH2	FOS
ABCA12	ENSGALT00000104219
UNG	ENSGALT00000092182
PPEF2	SLC4A1
HIST1H101	ENSGALG00000052318
ENSGALG00000053585	CYYR1
NTNG2	ENSGALG00000050464
NDRG1	POSTN
ENSGALT00000090403	SLC25A48
SETD4	CNTN4
IGFBP1	ENSGALG00000020388
PCK1	ARL16
GREM2	ACTN2
CAST	ENSGALG00000034756
PPARGC1A	GAS1
ENSGALT00000102352	LOXL1
CSRNP3	SLC22A15
SMOX	ENSGALT00000104677
ENSGALG00000053025	BVES
LRP11	ENSGALG00000052767
ENSGALT00000105830	NTRK3
ENSGALT00000092534	DMTN
DCT	SFT2D3
ANGPTL3	CACNG1
ANKRD22	ENSGALT00000066423
ENSGALT00000106969	ENSGALG00000028016
PASK	CENPE
ENSGALG00000031520	PCSK9
CA4	PAPPA
ENSGALG00000034761	ENSGALT00000101318
ENSGALG00000048315	ANK1
ENSGALG00000035115	TNFSF11
ANK2	ABHD14A
DUSP13	PARM1
ENSGALT00000090395	ENSGALG00000016651
ENSGALG00000004804	ENSGALG00000048024
NOG	GCM1
ENSGALT00000095990	ENSGALG00000049551
SIM2	CCDC3
ENSGALT00000098068	DDR2
ENSGALG00000054690	ENSGALG00000052026
ENSGALG00000035762	IL22RA2
CALHM5	ENSGALG00000014736
TLX1	LRRC43
ENSGALT00000094944	NXNL1
SLC4A10	SLC6A9
ENSGALT00000026856	ENSGALG00000051263
ENSGALG00000005043	CSRP1
ENSGALT00000103594	ENSGALG00000042748
CYP26B1	CATHL3
ELMOD1	EYA2
ENSGALG00000005934	UTS2
ENSGALG00000008635	ENSGALG00000052072
ENSGALT00000091066	ENSGALT00000103213
ENSGALG00000004173	ENSGALT00000107481
ENSGALG00000048882	SRMS
ENSGALT00000105132	EXFABP
DGKG	ENSGALG00000047346
FST	ENSGALT00000094483
SH2D4A	MMEL1
MDGA2	RHAG
NRG2	ENSGALG00000048912
ENSGALT00000101651	ENSGALT00000088038
ENSGALT00000100878	ENSGALT00000028998
ANKRD33	EPX
ENSGALT00000042419	ENSGALG00000006588
ENSGALG00000003345	ENSGALG00000050539
ENSGALT00000061653	SCN5A
ENSGALT00000105182	IL1R1
CPB1	ENSGALG00000051022
ENSGALG00000051325	ENSGALG00000045878
ENSGALT00000042072	ENSGALT00000042593
CASP14	SLC6A13
LPIN1	ENSGALG00000053515
ENSGALT00000078426	ENSGALT00000095448
APOV1	ADRA1D
ENSGALT00000035279	ENSGALT00000046074
ENSGALT00000106982	ENSGALG00000033411
RHOB	ENSGALG00000019554
ENSGALG00000038574	PLP1
ENSGALG00000049288	EPHA5
ENSGALT00000101829	FAM43B
DOK5	CEP55
ENSGALT00000093899	CACNB2
RUNX2	ENSGALT00000028983
ENSGALT00000028517	ENSGALG00000044418
ENSGALT00000096715	ENSGALG00000004360
SERPINB10B	ENSGALG00000048452
GJA3	ENSGALT00000092152
ENSGALT00000046932	ZRANB3
ENSGALT00000029047	ENSGALT00000092931
SLC4A9	GPR83L
ENSGALG00000050860	S100B
CLCA2	ENSGALG00000003751
ENSGALG00000035244	ENSGALT00000106402
ENSGALG00000053220	GADD45G
PTPRQ	ENSGALT00000093034
WDR72	ENSGALG00000047821
DUOX2	ENSGALT00000044241
ENSGALT00000106673	KCNG2
MYCN	ENSGALT00000097093
ENSGALT00000108136	ENSGALG00000015203
TESMIN	ENSGALG00000051290
DNAJC5B	HTR4
RAB26	ENSGALT00000103103
XIRP1	C20orf85
CHRNA3	KCNE4
ENSGALT00000093585	ENSGALT00000006627
ENSGALT00000041417	ENSGALT00000035308
ENSGALT00000042679	ENSGALT00000095450
ENSGALT00000102504	KCNMB4
ENSGALG00000045908	FEV
ENSGALT00000100773	ENSGALT00000091615
CSGALNACT1	CHRNA6
ENSGALT00000091800	ANKRD33B
ENSGALT00000106907	SLC16A8
ADGRD2	SYT12
CTNNA2	IQSEC3
ENSGALG00000052645	ENSGALT00000096446
ENSGALT00000102649	ENSGALG00000052330
ENSGALT00000090836	DIAPH3
CLCF1	ENSGALT00000095781
ENSGALT00000094060	ENSGALG00000043190
WDR86	ENSGALT00000089937
ENSGALT00000086096	ENSGALT00000069473
ENSGALG00000051602	ENSGALT00000096350
ENSGALG00000046681	ENSGALT00000092133
STC2	ENSGALT00000107437
VGLL1	ENSGALT00000105765
ENSGALT00000095737	INSYN2
ENSGALT00000097500	SOST
ENSGALG00000002108	ENSGALG00000052936
MMP7	ENSGALG00000053568
ENSGALT00000100796	AvBD9
ENSGALT00000042213	ENSGALG00000048625
S100A9	NRGN
NPFFR2	ENSGALT00000101689
ENSGALT00000085006	GDAP1
ENSGALT00000096137	ENSGALG00000031497
ENSGALT00000108260	ENSGALT00000028538
ENSGALT00000043354	TAGLN3
ENSGALT00000095566	ENSGALG00000052056
ENSGALG00000047706	SYCE3
HMGA2	ENSGALT00000095011
ENSGALT00000095843	ENSGALT00000082192
ENSGALG00000017341	ENSGALG00000046720
COL25A1	ENSGALT00000095696
ENSGALT00000099545	ENSGALT00000107303
GCNT2	ENSGALG00000038606
ENSGALG00000053002	TENM2
ENSGALT00000028954	NYAP2
ENSGALG00000001963	ENSGALG00000052931
ENSGALT00000090662	ENSGALT00000069853
ENSGALG00000047648	MIOX
ENSGALG00000049067	ENSGALG00000052887
PDE1C	MFAP2
ENSGALG00000048448	HBE1
ENSGALT00000070815	ENSGALG00000048124
ENSGALG00000039116	CHAC1
TMEM117	LYPD6B
ENSGALT00000098188	ENSGALG00000031427
ENSGALT00000042303	ENSGALG00000054835
ENSGALG00000044293	NPY7R
ENSGALT00000098974	ENSGALT00000104192
ART4	ENSGALT00000069623
ENSGALG00000049114	ENSGALG00000045232
ENSGALT00000104745	ENSGALG00000048815
ENSGALT00000072284	G0S2
ENSGALT00000092083	ENSGALT00000102241
ENSGALT00000092300	ENSGALG00000053052
ENSGALT00000052717	C14orf132
ENSGALG00000049660	CHRNA1
FOSB	VSTM2L
ENSGALT00000103106	ANOS1
ENSGALT00000093477	ENSGALG00000035761
PFN4	ENSGALT00000042153
PIANP	C3H1orf95
GPC5	LRFN5
GDF7	ENSGALT00000100853
ENSGALT00000107650	ENSGALG00000045947
ENSGALT00000096171	ENSGALT00000104985
ENSGALG00000015324	VTCN1
ENSGALT00000098724	ENSGALT00000099286
ENSGALT00000105194	ENSGALG00000050420
ENSGALT00000094491	ENSGALG00000054196
ENSGALT00000053113	CNMD
ATP10B	ENSGALT00000093146
ENSGALT00000091748	ENSGALT00000107884
CCK	TRPM3
GPR143	RBFOX3
CYB561	ENSGALT00000028555
ENSGALG00000053574	KPNA7
ENSGALG00000035818	ENSGALT00000071757
ENSGALT00000092515	ENSGALG00000050120
ENSGALG00000001723	AOC1
SIX1	ENSGALT00000102118
ENSGALT00000067839	ENSGALG00000048887
CKS2	NEFL
LHX6	ENSGALG00000054645
ENSGALG00000028327	ANKRD34B
ENSGALG00000012419	ENSGALG00000029144
ENSGALG00000050153	UPP2
ZNF804B	ENSGALT00000104515
ENSGALG00000052429	ENSGALT00000090794
AMIGO3	ENSGALG00000050157
ENSGALG00000016556	EDN2
PTPN20	ENSGALT00000094141
DCX	ENSGALG00000049771
IAPP	ENSGALG00000051456
ENSGALT00000099813	EN1
ENSGALG00000049432	TFAP2E
ENSGALT00000107809	ADIRF
ENSGALT00000107561	CGNRHRL
ENSGALG00000031624	ENSGALT00000091888
CFAP65	ENSGALG00000048718
ENSGALT00000103806	ENSGALT00000103606
ENSGALG00000027982	ENSGALT00000099064
SHC3	ENSGALG00000048077
ENSGALG00000038550	SLC13A1
ENSGALT00000104006	ENSGALG00000050213
ENSGALT00000099040	RELL2
ENSGALT00000092610	PRPH
FGF12	ENSGALG00000044935
ENSGALT00000044661	GDPD2
ENSGALT00000098341	ENSGALT00000041522
ROPN1L	PDE10A
ANGPTL4	ENSGALG00000048081
ENSGALT00000042251	TCF15
PCDH9	TEKT3
CRISP2	ENSGALT00000094046
ENSGALT00000048157	ENSGALG00000047376
KCNIP4	ENSGALT00000105577
	AvBD5
	ENSGALT00000100940
	MT3
	C9orf116
	ENSGALT00000107661
	PKD2L2
	GRID2
	ENSGALT00000092190
	SHISA3
	PRR16
	ENSGALG00000001136
	ITGBL1
	OPN5L1
	USH1C
	LRP1B
	ENSGALT00000092149
	EDAR
