# Supplementary material for: Liver Transcriptome Response to Heat Stress in Beijing You Chickens and Guang Ming Broilers
Source: Genes (Basel). 2022 Feb 25;13(3):416. doi: 10.3390/genes13030416 (PMC8953548; doi:10.3390/genes13030416)
Supplement: Supplementary file 1 [file genes-13-00416-s001.zip › Supplement Table S5.xlsx]

## Sheet: Table S5
Supplement Table S5: Significant GO terms and KEGG pathways of Beijing You and Guang Ming chicken
Breed	Pathway	DEGs name	P-value
Beijing You	Insulin resistance	CPT1A, CREB3L3, G6PC, PCK1, PPARGC1A, PPP1R3B, PPP1R3C, ENSGALG00000005043, ENSGALG00000030996, ENSGALG00000048882, ENSGALT00000052693	1.17177e-06
	Adipocytokine signaling pathway	ACSL1, CPT1A, G6PC, PCK1, PPARGC1A, ENSGALG00000005043, ENSGALG00000030996, ENSGALG00000048882	6.42842e-06
	Insulin signaling pathway	G6PC, HKDC1, PCK1, PPARGC1A, PPP1R3B, PPP1R3C, SHC3, ENSGALG00000005043, ENSGALG00000030996, ENSGALG00000048882	3.12433e-05
	Fatty acid biosynthesis	ACSL1, ENSGALG00000005043, ENSGALG00000030996, ENSGALG00000048882	6.85597e-05
	Glucagon signaling pathway	CPT1A, CREB3L3, G6PC, PCK1, PPARGC1A, ENSGALG00000005043, ENSGALG00000030996, ENSGALG00000048882	7.18484e-05
	Pyruvate metabolism	ME1, PCK1, ENSGALG00000005043, ENSGALG00000030996, ENSGALG00000048882	0.000316025
	AMPK signaling pathway	CPT1A, CREB3L3, G6PC, PCK1, PPARGC1A, ENSGALG00000005043, ENSGALG00000030996, ENSGALG00000048882	0.000452356
	Proximal tubule bicarbonate reclamation	CA4, PCK1, SLC4A9	0.00225975
	Peroxisome	ACSL1, CRAT, DDO, PEX11A, XDH	0.00859406
	Propanoate metabolism	ENSGALG00000005043, ENSGALG00000030996, ENSGALG00000048882	0.00927986
	PPAR signaling pathway	ACSL1, ANGPTL4, CPT1A, PCK1	0.0113279
	Estrogen signaling pathway	ADCY1, CREB3L3, FOSB, HBEGF, SHC3	0.0123827
	Endocrine resistance	ADCY1, FOSB, HBEGF, SHC3	0.044555
	Glycolysis / Gluconeogenesis	G6PC, HKDC1, PCK1	0.0497687
Guang Ming	Histidine metabolism	HAL, ENSGALG00000032836, ENSGALG00000054835	0.00359049
	Amoebiasis	ADCY1, IL1R1, ENSGALG00000019554, ENSGALG00000047338, ENSGALG00000048024	0.0088416
	Estrogen signaling pathway	ADCY1, FOS, HSP90B1, ENSGALT00000019144, ENSGALG00000048077	0.00930044
	Phenylalanine metabolism	ENSGALG00000032836, ENSGALG00000054835	0.0227138
	Rheumatoid arthritis	FOS, TNFSF11, ENSGALG00000049551, ENSGALG00000054196	0.0231904
	Glycine, serine and threonine metabolism	SRR, ENSGALG00000016651, ENSGALG00000032836	0.0247988
	IL-17 signaling pathway	AvBD2, FOS, HSP90B1, ENSGALG00000044418	0.0303683
	Osteoclast differentiation	FOS, IL1R1, TNFSF11, ENSGALG00000015203, ENSGALG00000053052	0.03166
	Cholesterol metabolism	PCSK9, TSPO2, ENSGALG00000051290	0.0417999
	Adrenergic signaling in cardiomyocytes	ADCY1, ADRA1D, CACNB2, CACNG1, SCN5A	0.042048
	Prion diseases	EGR1, HSPA5	0.0427357
	Neuroactive ligand-receptor interaction	ADRA1D, CHRNA1, CHRNA6, GPR83L, GRID2, NPY7R, TSPO2, ENSGALG00000052330	0.0486659
	Breast cancer	FOS, GADD45G, TNFSF11, ENSGALG00000001136, ENSGALG00000048077	0.0499986
